# Supplementary material for: Genome-Wide Characterization and Expression Profiling of the AP2/ERF Gene Family in Fragaria vesca L
Source: Int J Mol Sci. 2024 Jul 11;25(14):7614. doi: 10.3390/ijms25147614 (PMC11277216; doi:10.3390/ijms25147614)
Supplement: Supplementary file 1 [file ijms-25-07614-s001.zip]

Archive with 3 entries (3 files):
- Fragaria_vesca_v6_genome.fasta
- Supplementary Figures.pdf
- Supplementary File S1.xls
