# Supplementary material for: Genome-Wide Characterization and Expression Profiling of the AP2/ERF Gene Family in Fragaria vesca L
Source: Int J Mol Sci. 2024 Jul 11;25(14):7614. doi: 10.3390/ijms25147614 (PMC11277216; doi:10.3390/ijms25147614)
Supplement: Supplementary file 1 [file ijms-25-07614-s001.zip › Supplementary File S1.xls]

## Sheet: Chromosome localization renamin
gene id	rename id
FvesChr1G00286000.1	FvERF1
FvesChr1G00290130.1	FvERF2
FvesChr1G00298280.1	FvERF3
FvesChr1G00298890.1	FvERF4
FvesChr1G00301110.1	FvERF5
FvesChr1G00302940.1	FvERF6
FvesChr1G00305420.1	FvERF7
FvesChr1G00308410.1	FvERF8
FvesChr2G00186060.1	FvERF9
FvesChr2G00186070.1	FvERF10
FvesChr2G00206150.1	FvERF11
FvesChr2G00206180.1	FvERF12
FvesChr2G00206210.1	FvERF13
FvesChr2G00206220.1	FvERF14
FvesChr2G00211810.1	FvERF15
FvesChr2G00212470.1	FvERF16
FvesChr2G00215060.1	FvERF17
FvesChr2G00218870.1	FvERF18
FvesChr2G00220260.1	FvERF19
FvesChr2G00222250.1	FvERF20
FvesChr2G00226030.1	FvERF21
FvesChr2G00228390.1	FvERF22
FvesChr3G00078490.1	FvERF23
FvesChr3G00078530.1	FvERF24
FvesChr3G00090420.1	FvERF25
FvesChr3G00112000.1	FvERF26
FvesChr3G00120950.1	FvERF27
FvesChr3G00123630.1	FvERF28
FvesChr3G00124990.1	FvERF29
FvesChr4G00131510.1	FvERF30
FvesChr4G00131520.1	FvERF31
FvesChr4G00131530.1	FvERF32
FvesChr4G00138150.1	FvERF33
FvesChr4G00138230.1	FvERF34
FvesChr4G00139530.1	FvERF35
FvesChr4G00151620.1	FvERF36
FvesChr4G00155040.1	FvERF37
FvesChr4G00159270.1	FvERF38
FvesChr4G00163080.1	FvERF39
FvesChr4G00165310.1	FvERF40
FvesChr4G00165930.1	FvERF41
FvesChr4G00170040.1	FvERF42
FvesChr5G00230770.1	FvERF43
FvesChr5G00230790.1	FvERF44
FvesChr5G00233660.1	FvERF45
FvesChr5G00240450.1	FvERF46
FvesChr5G00244290.1	FvERF47
FvesChr5G00252070.1	FvERF48
FvesChr5G00252670.1	FvERF49
FvesChr5G00252700.1	FvERF50
FvesChr5G00252760.1	FvERF51
FvesChr5G00267610.1	FvERF52
FvesChr5G00270410.1	FvERF53
FvesChr5G00270490.1	FvERF54
FvesChr5G00271150.1	FvERF55
FvesChr5G00272440.1	FvERF56
FvesChr5G00276340.1	FvERF57
FvesChr6G00000200.1	FvERF58
FvesChr6G00002810.1	FvERF59
FvesChr6G00012670.1	FvERF60
FvesChr6G00018090.1	FvERF61
FvesChr6G00021690.1	FvERF62
FvesChr6G00029070.1	FvERF63
FvesChr6G00029620.1	FvERF64
FvesChr6G00030700.1	FvERF65
FvesChr6G00033150.1	FvERF66
FvesChr6G00035890.1	FvERF67
FvesChr6G00036790.1	FvERF68
FvesChr6G00036920.1	FvERF69
FvesChr6G00040850.1	FvERF70
FvesChr6G00044350.1	FvERF71
FvesChr6G00045650.1	FvERF72
FvesChr6G00053610.1	FvERF73
FvesChr6G00057590.1	FvERF74
FvesChr6G00062020.1	FvERF75
FvesChr7G00326990.1	FvERF76
FvesChr7G00333520.1	FvERF77
FvesChr7G00333580.1	FvERF78
FvesChr7G00340490.1	FvERF79
FvesChr7G00341580.1	FvERF80
FvesChr7G00341650.1	FvERF81
FvesChr7G00345510.1	FvERF82
FvesChr7G00351090.1	FvERF83
FvesChr7G00353210.1	FvERF84
FvesChr7G00353220.1	FvERF85
FvesChr7G00355580.1	FvERF86

## Sheet: Physicochemical properties
Sequence ID	Number of Amino Acid	Molecular Weight	Theoretical pI	Instability Index	Aliphatic Index	Grand Average of Hydropathicity	subcellular localization
FvERF1	250	26963.6	5.87	47.76	51.6	-0.758	nucl
FvERF2	216	24040.4	4.69	63.69	55.65	-0.708	cyto
FvERF3	227	25003	6.45	28.7	63.22	-0.693	nucl
FvERF4	542	60107.5	6.58	60.47	46.72	-0.994	nucl
FvERF5	662	73735.3	6.23	51.17	55.15	-0.785	nucl
FvERF6	544	60342.2	5.63	50.83	54.67	-0.697	nucl
FvERF7	356	39556.1	6	57.29	63.43	-0.581	nucl
FvERF8	387	41502.5	6.77	60.64	57.8	-0.656	nucl
FvERF9	240	27052.9	9.19	58.92	63.08	-0.629	chlo
FvERF10	274	30367.9	6.39	50.02	51.06	-0.751	nucl
FvERF11	266	29977.4	4.96	68.89	67.11	-0.579	nucl
FvERF12	152	17137.8	8.05	60.18	57.24	-0.863	nucl
FvERF13	134	15209.7	9.29	72.54	56.19	-0.981	nucl
FvERF14	156	16903.6	6.84	68.62	47.69	-0.79	nucl
FvERF15	287	32471.7	5.37	36.63	56.76	-0.94	nucl
FvERF16	234	25569.6	5.37	57.91	58.93	-0.435	nucl
FvERF17	232	25766.5	6	55.57	62.72	-0.887	nucl
FvERF18	660	72950.6	6.57	60.23	56.56	-0.709	nucl
FvERF19	159	18021	9.18	53.27	53.4	-1.066	nucl
FvERF20	254	27654.6	5.01	62.15	66.46	-0.574	nucl
FvERF21	284	31255.4	6.65	44.17	59.12	-0.421	nucl
FvERF22	209	23829.9	6.01	64.05	71.39	-0.749	mito
FvERF23	253	27488.7	9.65	50.11	65.18	-0.568	nucl
FvERF24	169	18122.5	9.77	50.62	75.68	-0.363	chlo
FvERF25	250	26616.5	9.81	42.47	54.12	-0.711	nucl
FvERF26	491	53176.8	5.87	53.11	56.68	-0.62	nucl
FvERF27	265	29908.2	5.06	55.12	68.04	-0.66	nucl
FvERF28	557	61305.2	6.12	50.88	59.25	-0.688	nucl
FvERF29	359	40974.1	6.28	40.74	70.86	-0.606	chlo
FvERF30	137	15147.8	7.84	47.57	57.08	-0.812	nucl
FvERF31	157	17515.2	6.76	65.28	48.03	-0.894	nucl
FvERF32	340	37416.8	5.63	50.99	59.18	-0.546	nucl
FvERF33	379	41046.7	8.93	58.96	61.13	-0.465	chlo
FvERF34	555	60069.4	6.57	44.73	51.77	-0.689	nucl
FvERF35	369	41461	6.72	43.37	56.42	-0.75	chlo
FvERF36	400	44254.5	8.25	49.56	63.23	-0.693	nucl
FvERF37	297	33065.6	6.38	50.09	75.02	-0.62	cyto
FvERF38	276	30235.7	5.42	65.26	32.57	-0.904	nucl
FvERF39	428	47273	6.67	50.36	51.31	-0.681	nucl
FvERF40	346	38482.7	4.88	54.93	60.26	-0.726	nucl
FvERF41	383	42437.5	9.23	43.99	64.91	-0.693	nucl
FvERF42	428	48294	8.89	62.02	66.38	-0.728	nucl
FvERF43	256	28817.7	5.2	72.7	61.05	-0.84	nucl
FvERF44	266	28483.1	4.7	66.94	70.56	-0.427	nucl
FvERF45	495	54532	9.55	38.68	69.37	-0.679	pero
FvERF46	255	27952.9	9.25	63.74	65.45	-0.695	nucl
FvERF47	216	24058.9	8.78	65.43	67.31	-0.602	nucl
FvERF48	208	22945.2	5.15	69.47	61.59	-0.618	nucl
FvERF49	348	38766.6	5.49	59.79	69.48	-0.497	nucl
FvERF50	296	31584.3	6.76	53.6	71.86	-0.355	nucl
FvERF51	254	28808.6	7.77	58.19	79.84	-0.444	nucl
FvERF52	369	41777.7	7.02	46.38	69	-0.586	nucl
FvERF53	165	17698.4	5.5	48.76	62.18	-0.605	nucl
FvERF54	196	21569.2	5.26	49.61	64.29	-0.489	nucl
FvERF55	307	34943.6	9.05	41.54	69.25	-0.525	cysk
FvERF56	182	20055.9	7.57	39	74.51	-0.267	chlo
FvERF57	372	40638.1	5.85	64.65	53.58	-0.679	nucl
FvERF58	826	89808.3	6.04	45.13	49.83	-0.817	nucl
FvERF59	243	27209	4.65	54.36	65.06	-0.598	nucl
FvERF60	579	65304.1	4.63	38.37	69.48	-0.756	cyto
FvERF61	442	49163.8	6.87	60.38	56.18	-0.617	nucl
FvERF62	205	22016.7	6.22	52.65	66.83	-0.333	chlo
FvERF63	513	58218.4	4.7	47.41	58.93	-0.853	nucl
FvERF64	286	32216	5.78	55.64	60.07	-0.754	nucl
FvERF65	419	46382.7	7.58	50.66	56.23	-0.843	nucl
FvERF66	452	51223.9	5.76	59.59	53.81	-0.876	nucl
FvERF67	289	31808.2	4.67	53.55	72.66	-0.484	nucl
FvERF68	201	22751.5	5.51	54.4	61.69	-0.628	nucl
FvERF69	347	37477	9.59	38.35	72.54	-0.33	chlo
FvERF70	258	27960.8	5.03	57.03	68.88	-0.605	nucl
FvERF71	572	63223.4	5.53	57.68	55.1	-0.786	nucl
FvERF72	391	43345	5.01	41.92	54.94	-0.752	nucl
FvERF73	227	24856.7	8.71	66.67	51.23	-0.719	chlo
FvERF74	299	34480.9	6.22	48.09	70.03	-0.589	nucl
FvERF75	420	47428.7	6.31	58.62	68.36	-0.702	nucl
FvERF76	403	45257.9	5.73	67.16	59.08	-0.891	nucl
FvERF77	263	28763.7	4.95	64.69	63.8	-0.628	nucl
FvERF78	238	26156.8	4.95	64.65	61.97	-0.588	nucl
FvERF79	302	34560.6	5.28	66.57	70.66	-0.745	nucl
FvERF80	198	21984.3	5.43	53.67	49.44	-0.777	nucl
FvERF81	454	51734.4	9.02	59.01	63.59	-0.851	nucl
FvERF82	458	49883.6	7.22	53.98	69.48	-0.537	nucl
FvERF83	417	46186.5	5.33	51.22	57.27	-0.864	nucl
FvERF84	275	30635.9	5.8	54.47	63.85	-0.78	nucl
FvERF85	290	31411.2	7.01	62.34	78.14	-0.373	nucl
FvERF86	235	24643.2	4.92	61.14	65.74	-0.488	nucl

## Sheet: gene duplication
gene id	Type of gene duplication
FvesChr1G00286000.1	WGD or Segmental
FvesChr1G00290130.1	Dispersed
FvesChr1G00298280.1	Dispersed
FvesChr1G00298890.1	Dispersed
FvesChr1G00301110.1	WGD or Segmental
FvesChr1G00302940.1	Dispersed
FvesChr1G00305420.1	WGD or Segmental
FvesChr1G00308410.1	Dispersed
FvesChr2G00186060.1	Tandem
FvesChr2G00186070.1	Tandem
FvesChr2G00206150.1	WGD or Segmental
FvesChr2G00206180.1	Proximal
FvesChr2G00206210.1	Tandem
FvesChr2G00206220.1	Tandem
FvesChr2G00211810.1	WGD or Segmental
FvesChr2G00212470.1	Dispersed
FvesChr2G00215060.1	WGD or Segmental
FvesChr2G00218870.1	WGD or Segmental
FvesChr2G00220260.1	WGD or Segmental
FvesChr2G00222250.1	WGD or Segmental
FvesChr2G00226030.1	Dispersed
FvesChr2G00228390.1	WGD or Segmental
FvesChr3G00078490.1	WGD or Segmental
FvesChr3G00078530.1	Proximal
FvesChr3G00090420.1	WGD or Segmental
FvesChr3G00112000.1	Dispersed
FvesChr3G00120950.1	Dispersed
FvesChr3G00123630.1	Dispersed
FvesChr3G00124990.1	Dispersed
FvesChr4G00131510.1	WGD or Segmental
FvesChr4G00131520.1	Tandem
FvesChr4G00131530.1	Tandem
FvesChr4G00138150.1	Dispersed
FvesChr4G00138230.1	Dispersed
FvesChr4G00139530.1	Dispersed
FvesChr4G00151620.1	Dispersed
FvesChr4G00155040.1	WGD or Segmental
FvesChr4G00159270.1	Dispersed
FvesChr4G00163080.1	Dispersed
FvesChr4G00165310.1	WGD or Segmental
FvesChr4G00165930.1	WGD or Segmental
FvesChr4G00170040.1	WGD or Segmental
FvesChr5G00230770.1	WGD or Segmental
FvesChr5G00230790.1	Proximal
FvesChr5G00233660.1	Dispersed
FvesChr5G00240450.1	Tandem
FvesChr5G00244290.1	Dispersed
FvesChr5G00252070.1	Proximal
FvesChr5G00252670.1	WGD or Segmental
FvesChr5G00252700.1	Proximal
FvesChr5G00252760.1	Proximal
FvesChr5G00267610.1	Dispersed
FvesChr5G00270410.1	Proximal
FvesChr5G00270490.1	Proximal
FvesChr5G00271150.1	Dispersed
FvesChr5G00272440.1	Dispersed
FvesChr5G00276340.1	WGD or Segmental
FvesChr6G00000200.1	Dispersed
FvesChr6G00002810.1	Dispersed
FvesChr6G00012670.1	WGD or Segmental
FvesChr6G00018090.1	WGD or Segmental
FvesChr6G00021690.1	Proximal
FvesChr6G00029070.1	Dispersed
FvesChr6G00029620.1	Dispersed
FvesChr6G00030700.1	Dispersed
FvesChr6G00033150.1	Dispersed
FvesChr6G00035890.1	Dispersed
FvesChr6G00036790.1	WGD or Segmental
FvesChr6G00036920.1	Dispersed
FvesChr6G00040850.1	Dispersed
FvesChr6G00044350.1	Dispersed
FvesChr6G00045650.1	Dispersed
FvesChr6G00053610.1	WGD or Segmental
FvesChr6G00057590.1	WGD or Segmental
FvesChr6G00062020.1	WGD or Segmental
FvesChr7G00326990.1	Dispersed
FvesChr7G00333520.1	WGD or Segmental
FvesChr7G00333580.1	Tandem
FvesChr7G00340490.1	WGD or Segmental
FvesChr7G00341580.1	Dispersed
FvesChr7G00341650.1	Dispersed
FvesChr7G00345510.1	WGD or Segmental
FvesChr7G00351090.1	WGD or Segmental
FvesChr7G00353210.1	Tandem
FvesChr7G00353220.1	Tandem
FvesChr7G00355580.1	WGD or Segmental

## Sheet: Three-species collinearity
gene id	The number 1 indicates collinearity among three species
FvesChr1G00286000.1
FvesChr1G00290130.1
FvesChr1G00298280.1	1
FvesChr1G00298890.1	1
FvesChr1G00301110.1	1
FvesChr1G00302940.1	1
FvesChr1G00305420.1	1
FvesChr1G00308410.1
FvesChr2G00186060.1
FvesChr2G00186070.1
FvesChr2G00206150.1	1
FvesChr2G00206180.1
FvesChr2G00206210.1
FvesChr2G00206220.1
FvesChr2G00211810.1	1
FvesChr2G00212470.1	1
FvesChr2G00215060.1	1
FvesChr2G00218870.1	1
FvesChr2G00220260.1	1
FvesChr2G00222250.1	1
FvesChr2G00226030.1	1
FvesChr2G00228390.1	1
FvesChr3G00078490.1	1
FvesChr3G00078530.1
FvesChr3G00090420.1	1
FvesChr3G00112000.1	1
FvesChr3G00120950.1
FvesChr3G00123630.1
FvesChr3G00124990.1
FvesChr4G00131510.1	1
FvesChr4G00131520.1
FvesChr4G00131530.1
FvesChr4G00138150.1
FvesChr4G00138230.1	1
FvesChr4G00139530.1
FvesChr4G00151620.1
FvesChr4G00155040.1	1
FvesChr4G00159270.1	1
FvesChr4G00163080.1	1
FvesChr4G00165310.1	1
FvesChr4G00165930.1	1
FvesChr4G00170040.1
FvesChr5G00230770.1	1
FvesChr5G00230790.1
FvesChr5G00233660.1	1
FvesChr5G00240450.1
FvesChr5G00244290.1
FvesChr5G00252070.1
FvesChr5G00252670.1	1
FvesChr5G00252700.1	1
FvesChr5G00252760.1
FvesChr5G00267610.1
FvesChr5G00270410.1	1
FvesChr5G00270490.1	1
FvesChr5G00271150.1
FvesChr5G00272440.1
FvesChr5G00276340.1	1
FvesChr6G00000200.1
FvesChr6G00002810.1
FvesChr6G00012670.1	1
FvesChr6G00018090.1	1
FvesChr6G00021690.1	1
FvesChr6G00029070.1
FvesChr6G00029620.1	1
FvesChr6G00030700.1	1
FvesChr6G00033150.1	1
FvesChr6G00035890.1	1
FvesChr6G00036790.1
FvesChr6G00036920.1
FvesChr6G00040850.1	1
FvesChr6G00044350.1
FvesChr6G00045650.1	1
FvesChr6G00053610.1
FvesChr6G00057590.1
FvesChr6G00062020.1
FvesChr7G00326990.1
FvesChr7G00333520.1	1
FvesChr7G00333580.1
FvesChr7G00340490.1	1
FvesChr7G00341580.1	1
FvesChr7G00341650.1
FvesChr7G00345510.1	1
FvesChr7G00351090.1	1
FvesChr7G00353210.1	1
FvesChr7G00353220.1	1
FvesChr7G00355580.1	1

## Sheet: qPCR primers
gene name	5,-3,
FvERF23-F	CACCCCCATCACCAGATTCC
FvERF23-R	CCGGTCGAATCTCAGCTGTT
FvERF2-F	CCAAGGAGCCACTCGGATTT
FvERF2-R	CGACTCCTCGGTTTGGTTCA
FvERF27-F	TCTGGCTCGGGACTTTCAAC
FvERF27-R	TCCTCAGCAACAACGGTCTC
FvERF41-F	ACCGGCTGGTCATACCAAAG
FvERF41-R	GCTGCTGTTCCAGTACGAGT
FvERF25-F	GGAAGAAGACGAGGGTGTGG
FvERF25-R	TCCGGTTGTTGTTAGCGTGA
FvERF85-F	TGTCCATTAACGCCGTCGAA
FvERF85-R	AAGGGTGAGGAGATAGCGGT
FvERF20-F	CACCAGTTCGACTCGACCAA
FvERF20-R	TCGTAACTCGTCCCCAGACT
FvERF49-F	TCGTGAGGAGGAAGTGCAAC
FvERF49-R	ATCCTCATCGGAGTCCCACA
FvERF72-F	GACCCAAGGAAAGGAGTCCG
FvERF72-R	CACCTTGGCTTTCTTGCCAC
FvERF50-F	TTAGGGTGACGTCGAAACGG
FvERF50-R	CAATCCCAATCCCACTCCCC
Actin-F	GGGCCAGAAAGATGCTTATGTCGG
Actin-R	GGGCAACACGAAGCTCATTGTAGAAG
FvCBF1-F	CCCAAGAAGCCTGCTGCCAG
FvCBF1-R	GGCAACAGCATACCTTCTGCC
FvCBF3-F	AGTGGGTTTGCGAGGTTCG
FvCBF3-R	GCTAAGG ACATACAGACGGC
FvCOR15a-F	TCATTGGATGTTACCTGCTG
FvCOR15a-R	TATGGGCATTGATCGTCCAT
FvRD29A-F	AGAGGCACGCCACGAATA
FvRD29A-R	GCCAGTTTGGTCCTTGCT
AtActi-F	CCCAAAAGCCAACAGAGAGA
AtActin-R	CATCACCAGAGTCCAACACAAT

## Sheet: cis-acting element
gene id
FvesChr1G00283020.1	508	548	cis-acting element involved in the abscisic acid responsiveness
FvesChr1G00283020.1	1650	1690	cis-acting element involved in the abscisic acid responsiveness
FvesChr1G00283020.1	330	370	gibberellin-responsive element
FvesChr1G00283020.1	346	386	cis-acting regulatory element involved in seed-specific regulation
FvesChr1G00283020.1	1209	1249	cis-acting regulatory element involved in the MeJA-responsiveness
FvesChr1G00283020.1	1209	1249	cis-acting regulatory element involved in the MeJA-responsiveness
FvesChr1G00286000.1	1573	1613	cis-acting element involved in the abscisic acid responsiveness
FvesChr1G00286000.1	395	435	cis-acting element involved in defense and stress responsiveness
FvesChr1G00286000.1	27	67	MYB binding site involved in drought-inducibility
FvesChr1G00286000.1	1052	1092	MYB binding site involved in drought-inducibility
FvesChr1G00290130.1	1270	1310	cis-acting element involved in the abscisic acid responsiveness
FvesChr1G00290130.1	1369	1409	cis-acting element involved in the abscisic acid responsiveness
FvesChr1G00290130.1	1700	1740	cis-acting element involved in the abscisic acid responsiveness
FvesChr1G00290130.1	364	404	cis-acting regulatory element involved in zein metabolism regulation
FvesChr1G00290130.1	120	160	cis-acting regulatory element involved in the MeJA-responsiveness
FvesChr1G00290130.1	1268	1308	cis-acting regulatory element involved in the MeJA-responsiveness
FvesChr1G00290130.1	120	160	cis-acting regulatory element involved in the MeJA-responsiveness
FvesChr1G00290130.1	1268	1308	cis-acting regulatory element involved in the MeJA-responsiveness
FvesChr1G00290130.1	1577	1617	auxin-responsive element
FvesChr1G00290130.1	1939	1979	cis-acting regulatory element involved in auxin responsiveness
FvesChr1G00298280.1	1225	1265	cis-acting regulatory element involved in the MeJA-responsiveness
FvesChr1G00298280.1	1328	1368	MYB binding site involved in drought-inducibility
FvesChr1G00298280.1	1633	1673	gibberellin-responsive element
FvesChr1G00298280.1	1487	1527	cis-acting element involved in the abscisic acid responsiveness
FvesChr1G00298280.1	1784	1824	cis-acting element involved in the abscisic acid responsiveness
FvesChr1G00298280.1	1785	1825	cis-acting element involved in the abscisic acid responsiveness
FvesChr1G00298280.1	356	396	auxin-responsive element
FvesChr1G00298280.1	1225	1265	cis-acting regulatory element involved in the MeJA-responsiveness
FvesChr1G00298890.1	689	729	cis-acting element involved in defense and stress responsiveness
FvesChr1G00298890.1	937	977	gibberellin-responsive element
FvesChr1G00298890.1	37	77	MYB binding site involved in drought-inducibility
FvesChr1G00298890.1	656	696	cis-acting regulatory element involved in circadian control
FvesChr1G00298890.1	1016	1056	cis-acting element involved in salicylic acid responsiveness
FvesChr1G00298890.1	1217	1257	cis-acting element involved in salicylic acid responsiveness
FvesChr1G00298890.1	1358	1398	cis-acting element involved in salicylic acid responsiveness
FvesChr1G00298920.1	102	142	cis-acting regulatory element involved in the MeJA-responsiveness
FvesChr1G00298920.1	1027	1067	cis-acting regulatory element involved in the MeJA-responsiveness
FvesChr1G00298920.1	1848	1888	cis-acting regulatory element related to meristem expression
FvesChr1G00298920.1	617	657	gibberellin-responsive element
FvesChr1G00298920.1	320	360	cis-acting element involved in low-temperature responsiveness
FvesChr1G00298920.1	1676	1716	cis-acting element involved in low-temperature responsiveness
FvesChr1G00298920.1	1673	1713	enhancer-like element involved in anoxic specific inducibility
FvesChr1G00298920.1	1758	1798	enhancer-like element involved in anoxic specific inducibility
FvesChr1G00298920.1	102	142	cis-acting regulatory element involved in the MeJA-responsiveness
FvesChr1G00298920.1	1027	1067	cis-acting regulatory element involved in the MeJA-responsiveness
FvesChr1G00301110.1	1251	1291	cis-acting regulatory element involved in zein metabolism regulation
FvesChr1G00301110.1	1244	1284	MYB binding site involved in drought-inducibility
FvesChr1G00301110.1	1724	1764	MYB binding site involved in drought-inducibility
FvesChr1G00301110.1	1916	1956	element involved in differentiation of the palisade mesophyll cells
FvesChr1G00302940.1	263	303	cis-acting regulatory element involved in the MeJA-responsiveness
FvesChr1G00302940.1	736	776	auxin-responsive element
FvesChr1G00302940.1	568	608	cis-acting element involved in salicylic acid responsiveness
FvesChr1G00302940.1	1366	1406	cis-acting element involved in low-temperature responsiveness
FvesChr1G00302940.1	263	303	cis-acting regulatory element involved in the MeJA-responsiveness
FvesChr1G00302940.1	1033	1073	cis-acting regulatory element involved in zein metabolism regulation
FvesChr1G00305420.1	1690	1730	binding site of AT-rich DNA binding protein (ATBP-1)
FvesChr1G00305420.1	1307	1347	auxin-responsive element
FvesChr1G00305420.1	1493	1533	cis-acting regulatory element involved in the MeJA-responsiveness
FvesChr1G00305420.1	1942	1982	cis-acting regulatory element involved in circadian control
FvesChr1G00305420.1	1264	1304	cis-regulatory element involved in endosperm expression
FvesChr1G00305420.1	1391	1431	cis-acting element involved in the abscisic acid responsiveness
FvesChr1G00305420.1	1441	1481	cis-acting element involved in the abscisic acid responsiveness
FvesChr1G00305420.1	1966	2006	gibberellin-responsive element
FvesChr1G00305420.1	1493	1533	cis-acting regulatory element involved in the MeJA-responsiveness
FvesChr1G00305420.1	268	308	cis-acting regulatory element involved in zein metabolism regulation
FvesChr1G00305420.1	1497	1537	cis-acting regulatory element involved in zein metabolism regulation
FvesChr1G00305420.1	529	569	cis-acting element involved in gibberellin-responsiveness
FvesChr1G00305420.1	1409	1449	MYB binding site involved in drought-inducibility
FvesChr1G00305420.1	1418	1458	MYB binding site involved in drought-inducibility
FvesChr1G00308410.1	147	187	cis-acting element involved in the abscisic acid responsiveness
FvesChr1G00308410.1	1807	1847	cis-acting element involved in gibberellin-responsiveness
FvesChr1G00308410.1	685	725	cis-acting regulatory element involved in the MeJA-responsiveness
FvesChr1G00308410.1	1408	1448	cis-acting regulatory element involved in the MeJA-responsiveness
FvesChr1G00308410.1	685	725	cis-acting regulatory element involved in the MeJA-responsiveness
FvesChr1G00308410.1	1408	1448	cis-acting regulatory element involved in the MeJA-responsiveness
FvesChr1G00308410.1	340	380	auxin-responsive element
FvesChr2G00186060.1	1901	1941	cis-acting element involved in defense and stress responsiveness
FvesChr2G00186060.1	1799	1839	cis-acting element involved in the abscisic acid responsiveness
FvesChr2G00186060.1	1801	1841	cis-acting element involved in the abscisic acid responsiveness
FvesChr2G00186060.1	1802	1842	cis-acting element involved in the abscisic acid responsiveness
FvesChr2G00186060.1	572	612	cis-acting regulatory element involved in the MeJA-responsiveness
FvesChr2G00186060.1	1058	1098	cis-acting regulatory element involved in the MeJA-responsiveness
FvesChr2G00186060.1	572	612	cis-acting regulatory element involved in the MeJA-responsiveness
FvesChr2G00186060.1	1058	1098	cis-acting regulatory element involved in the MeJA-responsiveness
FvesChr2G00186070.1	13	53	cis-acting regulatory element involved in the MeJA-responsiveness
FvesChr2G00186070.1	1172	1212	cis-acting regulatory element involved in the MeJA-responsiveness
FvesChr2G00186070.1	1589	1629	cis-acting regulatory element involved in the MeJA-responsiveness
FvesChr2G00186070.1	1069	1109	cis-acting regulatory element related to meristem expression
FvesChr2G00186070.1	1477	1517	cis-acting regulatory element related to meristem expression
FvesChr2G00186070.1	1689	1729	cis-acting element involved in the abscisic acid responsiveness
FvesChr2G00186070.1	1801	1841	cis-acting element involved in the abscisic acid responsiveness
FvesChr2G00186070.1	1802	1842	cis-acting element involved in the abscisic acid responsiveness
FvesChr2G00186070.1	1139	1179	cis-acting element involved in low-temperature responsiveness
FvesChr2G00186070.1	13	53	cis-acting regulatory element involved in the MeJA-responsiveness
FvesChr2G00186070.1	1172	1212	cis-acting regulatory element involved in the MeJA-responsiveness
FvesChr2G00186070.1	1589	1629	cis-acting regulatory element involved in the MeJA-responsiveness
FvesChr2G00195290.1	697	737	cis-acting element involved in the abscisic acid responsiveness
FvesChr2G00195290.1	1307	1347	cis-acting element involved in the abscisic acid responsiveness
FvesChr2G00195290.1	1234	1274	cis-acting regulatory element involved in seed-specific regulation
FvesChr2G00195290.1	1288	1328	cis-acting element involved in gibberellin-responsiveness
FvesChr2G00195290.1	500	540	cis-acting element involved in salicylic acid responsiveness
FvesChr2G00202500.1	722	762	gibberellin-responsive element
FvesChr2G00202500.1	195	235	MYB binding site involved in flavonoid biosynthetic genes regulation
FvesChr2G00202500.1	1808	1848	cis-acting element involved in the abscisic acid responsiveness
FvesChr2G00202500.1	1014	1054	cis-acting regulatory element involved in the MeJA-responsiveness
FvesChr2G00202500.1	1413	1453	cis-acting element involved in gibberellin-responsiveness
FvesChr2G00202500.1	1014	1054	cis-acting regulatory element involved in the MeJA-responsiveness
FvesChr2G00202500.1	959	999	cis-acting regulatory element involved in auxin responsiveness
FvesChr2G00206150.1	1254	1294	cis-acting regulatory element involved in the MeJA-responsiveness
FvesChr2G00206150.1	1296	1336	cis-acting element involved in the abscisic acid responsiveness
FvesChr2G00206150.1	1675	1715	cis-acting element involved in the abscisic acid responsiveness
FvesChr2G00206150.1	1676	1716	cis-acting element involved in the abscisic acid responsiveness
FvesChr2G00206150.1	810	850	binding site of AT-rich DNA binding protein (ATBP-1)
FvesChr2G00206150.1	809	849	cis-acting regulatory element involved in circadian control
FvesChr2G00206150.1	1254	1294	cis-acting regulatory element involved in the MeJA-responsiveness
FvesChr2G00206180.1	1653	1693	cis-acting regulatory element involved in the MeJA-responsiveness
FvesChr2G00206180.1	1808	1848	cis-acting regulatory element involved in the MeJA-responsiveness
FvesChr2G00206180.1	21	61	MYB binding site involved in drought-inducibility
FvesChr2G00206180.1	697	737	MYB binding site involved in drought-inducibility
FvesChr2G00206180.1	1972	2012	MYB binding site involved in drought-inducibility
FvesChr2G00206180.1	1408	1448	cis-acting element involved in the abscisic acid responsiveness
FvesChr2G00206180.1	1191	1231	MYB binding site involved in flavonoid biosynthetic genes regulation
FvesChr2G00206180.1	1013	1053	enhancer-like element involved in anoxic specific inducibility
FvesChr2G00206180.1	1354	1394	enhancer-like element involved in anoxic specific inducibility
FvesChr2G00206180.1	495	535	cis-acting element involved in salicylic acid responsiveness
FvesChr2G00206180.1	1411	1451	auxin-responsive element
FvesChr2G00206180.1	1653	1693	cis-acting regulatory element involved in the MeJA-responsiveness
FvesChr2G00206180.1	1808	1848	cis-acting regulatory element involved in the MeJA-responsiveness
FvesChr2G00206200.1	428	468	cis-acting regulatory element involved in the MeJA-responsiveness
FvesChr2G00206200.1	1642	1682	cis-acting regulatory element involved in the MeJA-responsiveness
FvesChr2G00206200.1	1645	1685	cis-acting regulatory element involved in the MeJA-responsiveness
FvesChr2G00206200.1	1660	1700	cis-acting regulatory element involved in the MeJA-responsiveness
FvesChr2G00206200.1	1810	1850	cis-acting regulatory element involved in the MeJA-responsiveness
FvesChr2G00206200.1	1937	1977	cis-acting regulatory element involved in the MeJA-responsiveness
FvesChr2G00206200.1	83	123	MYB binding site involved in drought-inducibility
FvesChr2G00206200.1	279	319	MYB binding site involved in drought-inducibility
FvesChr2G00206200.1	960	1000	gibberellin-responsive element
FvesChr2G00206200.1	1512	1552	cis-acting element involved in the abscisic acid responsiveness
FvesChr2G00206200.1	1812	1852	cis-acting element involved in the abscisic acid responsiveness
FvesChr2G00206200.1	1939	1979	cis-acting element involved in the abscisic acid responsiveness
FvesChr2G00206200.1	466	506	cis-acting element involved in low-temperature responsiveness
FvesChr2G00206200.1	574	614	cis-acting element involved in low-temperature responsiveness
FvesChr2G00206200.1	849	889	cis-acting element involved in low-temperature responsiveness
FvesChr2G00206200.1	967	1007	cis-acting element involved in low-temperature responsiveness
FvesChr2G00206200.1	1702	1742	cis-acting element involved in low-temperature responsiveness
FvesChr2G00206200.1	428	468	cis-acting regulatory element involved in the MeJA-responsiveness
FvesChr2G00206200.1	1642	1682	cis-acting regulatory element involved in the MeJA-responsiveness
FvesChr2G00206200.1	1645	1685	cis-acting regulatory element involved in the MeJA-responsiveness
FvesChr2G00206200.1	1660	1700	cis-acting regulatory element involved in the MeJA-responsiveness
FvesChr2G00206200.1	1810	1850	cis-acting regulatory element involved in the MeJA-responsiveness
FvesChr2G00206200.1	1937	1977	cis-acting regulatory element involved in the MeJA-responsiveness
FvesChr2G00206210.1	264	304	cis-acting regulatory element involved in the MeJA-responsiveness
FvesChr2G00206210.1	269	309	cis-acting regulatory element involved in the MeJA-responsiveness
FvesChr2G00206210.1	812	852	cis-acting regulatory element involved in the MeJA-responsiveness
FvesChr2G00206210.1	941	981	cis-acting regulatory element involved in the MeJA-responsiveness
FvesChr2G00206210.1	1849	1889	cis-acting element involved in salicylic acid responsiveness
FvesChr2G00206210.1	582	622	cis-regulatory element involved in endosperm expression
FvesChr2G00206210.1	1969	2009	cis-acting regulatory element related to meristem expression
FvesChr2G00206210.1	881	921	cis-acting element involved in defense and stress responsiveness
FvesChr2G00206210.1	116	156	cis-acting element involved in the abscisic acid responsiveness
FvesChr2G00206210.1	267	307	cis-acting element involved in the abscisic acid responsiveness
FvesChr2G00206210.1	1963	2003	cis-acting element involved in the abscisic acid responsiveness
FvesChr2G00206210.1	264	304	cis-acting regulatory element involved in the MeJA-responsiveness
FvesChr2G00206210.1	269	309	cis-acting regulatory element involved in the MeJA-responsiveness
FvesChr2G00206210.1	812	852	cis-acting regulatory element involved in the MeJA-responsiveness
FvesChr2G00206210.1	941	981	cis-acting regulatory element involved in the MeJA-responsiveness
FvesChr2G00206210.1	266	306	cis-acting regulatory element involved in zein metabolism regulation
FvesChr2G00206210.1	805	845	cis-acting regulatory element involved in zein metabolism regulation
FvesChr2G00206210.1	1610	1650	MYB binding site involved in drought-inducibility
FvesChr2G00206220.1	608	648	cis-acting regulatory element involved in circadian control
FvesChr2G00206220.1	576	616	cis-acting regulatory element involved in the MeJA-responsiveness
FvesChr2G00206220.1	1463	1503	cis-acting regulatory element involved in the MeJA-responsiveness
FvesChr2G00206220.1	1480	1520	cis-acting regulatory element involved in the MeJA-responsiveness
FvesChr2G00206220.1	195	235	cis-acting element involved in the abscisic acid responsiveness
FvesChr2G00206220.1	55	95	cis-acting element involved in defense and stress responsiveness
FvesChr2G00206220.1	1	41	cis-regulatory element involved in endosperm expression
FvesChr2G00206220.1	177	217	MYB binding site involved in drought-inducibility
FvesChr2G00206220.1	367	407	MYB binding site involved in drought-inducibility
FvesChr2G00206220.1	1885	1925	MYB binding site involved in drought-inducibility
FvesChr2G00206220.1	576	616	cis-acting regulatory element involved in the MeJA-responsiveness
FvesChr2G00206220.1	1463	1503	cis-acting regulatory element involved in the MeJA-responsiveness
FvesChr2G00206220.1	1480	1520	cis-acting regulatory element involved in the MeJA-responsiveness
FvesChr2G00206220.1	1323	1363	cis-acting regulatory element involved in zein metabolism regulation
FvesChr2G00206220.1	976	1016	cis-acting element involved in gibberellin-responsiveness
FvesChr2G00206940.1	721	761	cis-acting regulatory element involved in the MeJA-responsiveness
FvesChr2G00206940.1	788	828	cis-acting regulatory element involved in the MeJA-responsiveness
FvesChr2G00206940.1	1010	1050	cis-acting regulatory element involved in the MeJA-responsiveness
FvesChr2G00206940.1	1405	1445	cis-acting regulatory element involved in the MeJA-responsiveness
FvesChr2G00206940.1	1686	1726	gibberellin-responsive element
FvesChr2G00206940.1	721	761	cis-acting regulatory element involved in the MeJA-responsiveness
FvesChr2G00206940.1	788	828	cis-acting regulatory element involved in the MeJA-responsiveness
FvesChr2G00206940.1	1010	1050	cis-acting regulatory element involved in the MeJA-responsiveness
FvesChr2G00206940.1	1405	1445	cis-acting regulatory element involved in the MeJA-responsiveness
FvesChr2G00206940.1	1866	1906	cis-acting element involved in gibberellin-responsiveness
FvesChr2G00206940.1	1715	1755	cis-regulatory element involved in endosperm expression
FvesChr2G00206940.1	429	469	cis-acting element involved in the abscisic acid responsiveness
FvesChr2G00206940.1	740	780	cis-acting element involved in the abscisic acid responsiveness
FvesChr2G00206940.1	1203	1243	cis-acting element involved in the abscisic acid responsiveness
FvesChr2G00206940.1	1450	1490	cis-acting element involved in the abscisic acid responsiveness
FvesChr2G00206940.1	1016	1056	enhancer-like element involved in anoxic specific inducibility
FvesChr2G00206940.1	860	900	cis-acting element involved in low-temperature responsiveness
FvesChr2G00211810.1	148	188	cis-acting element involved in gibberellin-responsiveness
FvesChr2G00211810.1	563	603	cis-acting element involved in gibberellin-responsiveness
FvesChr2G00211810.1	204	244	cis-acting regulatory element involved in the MeJA-responsiveness
FvesChr2G00211810.1	1029	1069	cis-acting regulatory element involved in the MeJA-responsiveness
FvesChr2G00211810.1	1718	1758	cis-acting regulatory element involved in the MeJA-responsiveness
FvesChr2G00211810.1	952	992	MYB binding site involved in drought-inducibility
FvesChr2G00211810.1	1556	1596	cis-regulatory element involved in endosperm expression
FvesChr2G00211810.1	206	246	cis-acting element involved in the abscisic acid responsiveness
FvesChr2G00211810.1	1595	1635	cis-acting element involved in the abscisic acid responsiveness
FvesChr2G00211810.1	1667	1707	cis-acting regulatory element involved in auxin responsiveness
FvesChr2G00211810.1	204	244	cis-acting regulatory element involved in the MeJA-responsiveness
FvesChr2G00211810.1	1029	1069	cis-acting regulatory element involved in the MeJA-responsiveness
FvesChr2G00211810.1	1718	1758	cis-acting regulatory element involved in the MeJA-responsiveness
FvesChr2G00212470.1	1769	1809	cis-acting element involved in the abscisic acid responsiveness
FvesChr2G00212470.1	83	123	gibberellin-responsive element
FvesChr2G00212470.1	658	698	cis-acting element involved in defense and stress responsiveness
FvesChr2G00212470.1	1388	1428	gibberellin-responsive element
FvesChr2G00212470.1	687	727	MYB binding site involved in drought-inducibility
FvesChr2G00212470.1	1256	1296	MYB binding site involved in drought-inducibility
FvesChr2G00212470.1	1448	1488	MYB binding site involved in drought-inducibility
FvesChr2G00212470.1	522	562	cis-acting regulatory element involved in seed-specific regulation
FvesChr2G00212470.1	69	109	cis-acting regulatory element involved in the MeJA-responsiveness
FvesChr2G00212470.1	69	109	cis-acting regulatory element involved in the MeJA-responsiveness
FvesChr2G00212470.1	669	709	cis-acting regulatory element involved in circadian control
FvesChr2G00215060.1	1430	1470	cis-acting regulatory element involved in the MeJA-responsiveness
FvesChr2G00215060.1	1435	1475	cis-acting regulatory element involved in the MeJA-responsiveness
FvesChr2G00215060.1	908	948	MYB binding site involved in drought-inducibility
FvesChr2G00215060.1	1253	1293	MYB binding site involved in drought-inducibility
FvesChr2G00215060.1	1664	1704	MYB binding site involved in drought-inducibility
FvesChr2G00215060.1	1943	1983	MYB binding site involved in drought-inducibility
FvesChr2G00215060.1	1248	1288	cis-regulatory element involved in endosperm expression
FvesChr2G00215060.1	1721	1761	gibberellin-responsive element
FvesChr2G00215060.1	729	769	cis-acting element involved in defense and stress responsiveness
FvesChr2G00215060.1	694	734	cis-acting element involved in the abscisic acid responsiveness
FvesChr2G00215060.1	1432	1472	cis-acting element involved in the abscisic acid responsiveness
FvesChr2G00215060.1	808	848	cis-acting element involved in low-temperature responsiveness
FvesChr2G00215060.1	507	547	enhancer-like element involved in anoxic specific inducibility
FvesChr2G00215060.1	1430	1470	cis-acting regulatory element involved in the MeJA-responsiveness
FvesChr2G00215060.1	1435	1475	cis-acting regulatory element involved in the MeJA-responsiveness
FvesChr2G00218870.1	954	994	cis-acting element involved in defense and stress responsiveness
FvesChr2G00218870.1	1342	1382	cis-acting regulatory element involved in the MeJA-responsiveness
FvesChr2G00218870.1	1342	1382	cis-acting regulatory element involved in the MeJA-responsiveness
FvesChr2G00218870.1	931	971	cis-acting element involved in low-temperature responsiveness
FvesChr2G00218870.1	1869	1909	element involved in differentiation of the palisade mesophyll cells
FvesChr2G00220260.1	414	454	cis-acting regulatory element related to meristem expression
FvesChr2G00220260.1	1570	1610	cis-acting element involved in defense and stress responsiveness
FvesChr2G00220260.1	1778	1818	cis-acting element involved in defense and stress responsiveness
FvesChr2G00220260.1	430	470	cis-acting element involved in the abscisic acid responsiveness
FvesChr2G00220260.1	1475	1515	cis-acting element involved in the abscisic acid responsiveness
FvesChr2G00220260.1	1740	1780	cis-acting element involved in the abscisic acid responsiveness
FvesChr2G00220260.1	294	334	cis-acting regulatory element involved in the MeJA-responsiveness
FvesChr2G00220260.1	302	342	cis-acting regulatory element involved in the MeJA-responsiveness
FvesChr2G00220260.1	294	334	cis-acting regulatory element involved in the MeJA-responsiveness
FvesChr2G00220260.1	302	342	cis-acting regulatory element involved in the MeJA-responsiveness
FvesChr2G00220260.1	168	208	cis-acting element involved in low-temperature responsiveness
FvesChr2G00220260.1	1194	1234	cis-acting element involved in salicylic acid responsiveness
FvesChr2G00222250.1	1243	1283	binding site of AT-rich DNA binding protein (ATBP-1)
FvesChr2G00222250.1	246	286	cis-acting regulatory element involved in the MeJA-responsiveness
FvesChr2G00222250.1	961	1001	cis-acting regulatory element involved in the MeJA-responsiveness
FvesChr2G00222250.1	1041	1081	cis-acting regulatory element involved in the MeJA-responsiveness
FvesChr2G00222250.1	1057	1097	cis-acting element involved in salicylic acid responsiveness
FvesChr2G00222250.1	1812	1852	cis-regulatory element involved in endosperm expression
FvesChr2G00222250.1	1802	1842	cis-acting regulatory element related to meristem expression
FvesChr2G00222250.1	246	286	cis-acting regulatory element involved in the MeJA-responsiveness
FvesChr2G00222250.1	961	1001	cis-acting regulatory element involved in the MeJA-responsiveness
FvesChr2G00222250.1	1041	1081	cis-acting regulatory element involved in the MeJA-responsiveness
FvesChr2G00226030.1	1357	1397	MYB binding site involved in drought-inducibility
FvesChr2G00226030.1	1334	1374	cis-acting regulatory element involved in zein metabolism regulation
FvesChr2G00226030.1	1350	1390	cis-acting element involved in the abscisic acid responsiveness
FvesChr2G00226030.1	1603	1643	cis-acting element involved in the abscisic acid responsiveness
FvesChr2G00226030.1	1653	1693	cis-acting element involved in the abscisic acid responsiveness
FvesChr2G00226030.1	69	109	gibberellin-responsive element
FvesChr2G00226030.1	396	436	cis-acting element involved in defense and stress responsiveness
FvesChr2G00226030.1	1754	1794	enhancer-like element involved in anoxic specific inducibility
FvesChr2G00226030.1	1790	1830	cis-acting element involved in salicylic acid responsiveness
FvesChr2G00226030.1	529	569	cis-acting element involved in low-temperature responsiveness
FvesChr2G00226030.1	807	847	cis-acting regulatory element involved in circadian control
FvesChr2G00228390.1	287	327	cis-acting element involved in the abscisic acid responsiveness
FvesChr2G00228390.1	763	803	MYB binding site involved in drought-inducibility
FvesChr2G00228390.1	1720	1760	MYB binding site involved in drought-inducibility
FvesChr2G00228390.1	69	109	cis-acting regulatory element involved in seed-specific regulation
FvesChr2G00228390.1	896	936	cis-acting regulatory element involved in seed-specific regulation
FvesChr3G00077980.1	681	721	cis-acting element involved in the abscisic acid responsiveness
FvesChr3G00077980.1	428	468	cis-acting regulatory element related to meristem expression
FvesChr3G00077980.1	1177	1217	gibberellin-responsive element
FvesChr3G00077980.1	128	168	gibberellin-responsive element
FvesChr3G00077980.1	1058	1098	cis-acting regulatory element involved in the MeJA-responsiveness
FvesChr3G00077980.1	1058	1098	cis-acting regulatory element involved in the MeJA-responsiveness
FvesChr3G00077980.1	1160	1200	auxin-responsive element
FvesChr3G00077980.1	1061	1101	enhancer-like element involved in anoxic specific inducibility
FvesChr3G00077980.1	1690	1730	cis-acting element involved in salicylic acid responsiveness
FvesChr3G00078490.1	1130	1170	cis-acting regulatory element involved in seed-specific regulation
FvesChr3G00078490.1	1422	1462	cis-acting element involved in defense and stress responsiveness
FvesChr3G00078490.1	1494	1534	gibberellin-responsive element
FvesChr3G00078490.1	263	303	cis-acting element involved in the abscisic acid responsiveness
FvesChr3G00078490.1	383	423	cis-acting element involved in the abscisic acid responsiveness
FvesChr3G00078490.1	386	426	cis-acting element involved in the abscisic acid responsiveness
FvesChr3G00078490.1	1323	1363	cis-acting element involved in the abscisic acid responsiveness
FvesChr3G00078490.1	1347	1387	cis-acting element involved in the abscisic acid responsiveness
FvesChr3G00078490.1	1395	1435	cis-acting element involved in the abscisic acid responsiveness
FvesChr3G00078490.1	1432	1472	cis-acting element involved in the abscisic acid responsiveness
FvesChr3G00078490.1	1434	1474	cis-acting element involved in the abscisic acid responsiveness
FvesChr3G00078490.1	1435	1475	cis-acting element involved in the abscisic acid responsiveness
FvesChr3G00078490.1	1542	1582	cis-acting element involved in the abscisic acid responsiveness
FvesChr3G00078490.1	1723	1763	cis-acting element involved in the abscisic acid responsiveness
FvesChr3G00078490.1	1152	1192	cis-acting element involved in low-temperature responsiveness
FvesChr3G00078490.1	1584	1624	enhancer-like element involved in anoxic specific inducibility
FvesChr3G00078530.1	1624	1664	enhancer-like element involved in anoxic specific inducibility
FvesChr3G00078530.1	1509	1549	cis-acting element involved in low-temperature responsiveness
FvesChr3G00078530.1	1358	1398	auxin-responsive element
FvesChr3G00078530.1	1079	1119	cis-acting regulatory element involved in circadian control
FvesChr3G00078530.1	1702	1742	cis-acting regulatory element involved in the MeJA-responsiveness
FvesChr3G00078530.1	1702	1742	cis-acting regulatory element involved in the MeJA-responsiveness
FvesChr3G00078530.1	1815	1855	cis-acting element involved in cell cycle regulation
FvesChr3G00078530.1	429	469	cis-acting regulatory element involved in zein metabolism regulation
FvesChr3G00078530.1	430	470	cis-acting element involved in the abscisic acid responsiveness
FvesChr3G00078530.1	431	471	cis-acting element involved in the abscisic acid responsiveness
FvesChr3G00078530.1	1604	1644	cis-acting element involved in the abscisic acid responsiveness
FvesChr3G00078530.1	1605	1645	cis-acting element involved in the abscisic acid responsiveness
FvesChr3G00078530.1	1725	1765	cis-acting element involved in the abscisic acid responsiveness
FvesChr3G00078530.1	1777	1817	cis-acting element involved in the abscisic acid responsiveness
FvesChr3G00078530.1	1778	1818	cis-acting element involved in the abscisic acid responsiveness
FvesChr3G00078530.1	158	198	cis-acting regulatory element related to meristem expression
FvesChr3G00078530.1	1699	1739	part of an auxin-responsive element
FvesChr3G00090420.1	751	791	cis-acting regulatory element involved in the MeJA-responsiveness
FvesChr3G00090420.1	1512	1552	cis-acting regulatory element involved in the MeJA-responsiveness
FvesChr3G00090420.1	849	889	MYB binding site involved in drought-inducibility
FvesChr3G00090420.1	1646	1686	MYB binding site involved in drought-inducibility
FvesChr3G00090420.1	76	116	binding site of AT-rich DNA binding protein (ATBP-1)
FvesChr3G00090420.1	1360	1400	binding site of AT-rich DNA binding protein (ATBP-1)
FvesChr3G00090420.1	751	791	cis-acting regulatory element involved in the MeJA-responsiveness
FvesChr3G00090420.1	1512	1552	cis-acting regulatory element involved in the MeJA-responsiveness
FvesChr3G00090420.1	1700	1740	enhancer-like element involved in anoxic specific inducibility
FvesChr3G00090420.1	671	711	cis-acting element involved in low-temperature responsiveness
FvesChr3G00090420.1	1415	1455	cis-acting element involved in low-temperature responsiveness
FvesChr3G00090420.1	1482	1522	cis-acting element involved in low-temperature responsiveness
FvesChr3G00096320.1	1966	2006	binding site of AT-rich DNA binding protein (ATBP-1)
FvesChr3G00096320.1	1968	2008	cis-acting regulatory element involved in circadian control
FvesChr3G00096320.1	1463	1503	cis-acting element involved in low-temperature responsiveness
FvesChr3G00096320.1	859	899	cis-acting element involved in the abscisic acid responsiveness
FvesChr3G00096320.1	905	945	cis-acting element involved in the abscisic acid responsiveness
FvesChr3G00096320.1	922	962	cis-acting element involved in defense and stress responsiveness
FvesChr3G00096320.1	1915	1955	cis-acting regulatory element involved in zein metabolism regulation
FvesChr3G00096320.1	543	583	cis-acting element involved in gibberellin-responsiveness
FvesChr3G00096320.1	1633	1673	auxin-responsive element
FvesChr3G00096320.1	364	404	cis-acting regulatory element involved in the MeJA-responsiveness
FvesChr3G00096320.1	652	692	gibberellin-responsive element
FvesChr3G00096320.1	364	404	cis-acting regulatory element involved in the MeJA-responsiveness
FvesChr3G00112000.1	285	325	auxin-responsive element
FvesChr3G00112000.1	297	337	cis-acting regulatory element involved in the MeJA-responsiveness
FvesChr3G00112000.1	297	337	cis-acting regulatory element involved in the MeJA-responsiveness
FvesChr3G00112000.1	1105	1145	MYB binding site involved in drought-inducibility
FvesChr3G00112000.1	1487	1527	MYB binding site involved in drought-inducibility
FvesChr3G00112000.1	1459	1499	gibberellin-responsive element
FvesChr3G00112000.1	1344	1384	cis-acting element involved in defense and stress responsiveness
FvesChr3G00112000.1	1093	1133	cis-acting regulatory element related to meristem expression
FvesChr3G00112000.1	113	153	cis-acting element involved in the abscisic acid responsiveness
FvesChr3G00112000.1	169	209	cis-acting element involved in the abscisic acid responsiveness
FvesChr3G00112000.1	1568	1608	cis-acting element involved in the abscisic acid responsiveness
FvesChr3G00120950.1	1608	1648	binding site of AT-rich DNA binding protein (ATBP-1)
FvesChr3G00120950.1	124	164	cis-acting regulatory element involved in the MeJA-responsiveness
FvesChr3G00120950.1	213	253	cis-acting regulatory element involved in the MeJA-responsiveness
FvesChr3G00120950.1	1264	1304	cis-acting element involved in the abscisic acid responsiveness
FvesChr3G00120950.1	1401	1441	cis-acting element involved in the abscisic acid responsiveness
FvesChr3G00120950.1	530	570	cis-acting regulatory element related to meristem expression
FvesChr3G00120950.1	1002	1042	cis-acting regulatory element involved in zein metabolism regulation
FvesChr3G00120950.1	1053	1093	cis-acting regulatory element involved in zein metabolism regulation
FvesChr3G00120950.1	127	167	cis-acting regulatory element involved in seed-specific regulation
FvesChr3G00120950.1	124	164	cis-acting regulatory element involved in the MeJA-responsiveness
FvesChr3G00120950.1	213	253	cis-acting regulatory element involved in the MeJA-responsiveness
FvesChr3G00120950.1	502	542	MYB binding site involved in drought-inducibility
FvesChr3G00123630.1	283	323	MYB binding site involved in drought-inducibility
FvesChr3G00123630.1	408	448	cis-acting element involved in gibberellin-responsiveness
FvesChr3G00123630.1	520	560	cis-acting regulatory element involved in the MeJA-responsiveness
FvesChr3G00123630.1	1485	1525	gibberellin-responsive element
FvesChr3G00123630.1	355	395	cis-acting element involved in the abscisic acid responsiveness
FvesChr3G00123630.1	1059	1099	cis-acting element involved in the abscisic acid responsiveness
FvesChr3G00123630.1	548	588	gibberellin-responsive element
FvesChr3G00123630.1	1117	1157	cis-acting element involved in low-temperature responsiveness
FvesChr3G00123630.1	520	560	cis-acting regulatory element involved in the MeJA-responsiveness
FvesChr3G00124990.1	1379	1419	cis-acting regulatory element involved in the MeJA-responsiveness
FvesChr3G00124990.1	1536	1576	cis-acting element involved in defense and stress responsiveness
FvesChr3G00124990.1	778	818	cis-acting element involved in the abscisic acid responsiveness
FvesChr3G00124990.1	1587	1627	cis-acting element involved in the abscisic acid responsiveness
FvesChr3G00124990.1	1389	1429	MYB binding site involved in drought-inducibility
FvesChr3G00124990.1	1379	1419	cis-acting regulatory element involved in the MeJA-responsiveness
FvesChr3G00126440.1	1354	1394	auxin-responsive element
FvesChr3G00126440.1	1398	1438	auxin-responsive element
FvesChr3G00126440.1	115	155	cis-acting regulatory element involved in the MeJA-responsiveness
FvesChr3G00126440.1	611	651	cis-acting regulatory element involved in the MeJA-responsiveness
FvesChr3G00126440.1	1512	1552	cis-acting regulatory element involved in the MeJA-responsiveness
FvesChr3G00126440.1	282	322	cis-acting regulatory element involved in circadian control
FvesChr3G00126440.1	981	1021	cis-acting element involved in low-temperature responsiveness
FvesChr3G00126440.1	1487	1527	gibberellin-responsive element
FvesChr3G00126440.1	115	155	cis-acting regulatory element involved in the MeJA-responsiveness
FvesChr3G00126440.1	611	651	cis-acting regulatory element involved in the MeJA-responsiveness
FvesChr3G00126440.1	1512	1552	cis-acting regulatory element involved in the MeJA-responsiveness
FvesChr3G00126440.1	1474	1514	MYB binding site involved in drought-inducibility
FvesChr4G00131510.1	1789	1829	cis-acting element involved in salicylic acid responsiveness
FvesChr4G00131510.1	1823	1863	cis-acting element involved in salicylic acid responsiveness
FvesChr4G00131510.1	686	726	cis-acting regulatory element involved in the MeJA-responsiveness
FvesChr4G00131510.1	720	760	cis-acting regulatory element involved in the MeJA-responsiveness
FvesChr4G00131510.1	1776	1816	cis-acting regulatory element involved in the MeJA-responsiveness
FvesChr4G00131510.1	1894	1934	cis-acting regulatory element involved in the MeJA-responsiveness
FvesChr4G00131510.1	686	726	cis-acting regulatory element involved in the MeJA-responsiveness
FvesChr4G00131510.1	720	760	cis-acting regulatory element involved in the MeJA-responsiveness
FvesChr4G00131510.1	1776	1816	cis-acting regulatory element involved in the MeJA-responsiveness
FvesChr4G00131510.1	1894	1934	cis-acting regulatory element involved in the MeJA-responsiveness
FvesChr4G00131510.1	1497	1537	MYB binding site involved in drought-inducibility
FvesChr4G00131510.1	1802	1842	cis-acting element involved in the abscisic acid responsiveness
FvesChr4G00131510.1	1803	1843	cis-acting element involved in the abscisic acid responsiveness
FvesChr4G00131510.1	1837	1877	cis-acting element involved in the abscisic acid responsiveness
FvesChr4G00131510.1	1611	1651	MYB binding site involved in flavonoid biosynthetic genes regulation
FvesChr4G00131510.1	1902	1942	gibberellin-responsive element
FvesChr4G00131510.1	1873	1913	cis-acting regulatory element related to meristem expression
FvesChr4G00131520.1	755	795	cis-acting regulatory element involved in the MeJA-responsiveness
FvesChr4G00131520.1	1423	1463	cis-acting regulatory element involved in the MeJA-responsiveness
FvesChr4G00131520.1	1837	1877	MYB binding site involved in drought-inducibility
FvesChr4G00131520.1	755	795	cis-acting regulatory element involved in the MeJA-responsiveness
FvesChr4G00131520.1	1423	1463	cis-acting regulatory element involved in the MeJA-responsiveness
FvesChr4G00131520.1	1709	1749	cis-acting regulatory element involved in zein metabolism regulation
FvesChr4G00131520.1	131	171	cis-acting element involved in the abscisic acid responsiveness
FvesChr4G00131520.1	1145	1185	cis-acting element involved in the abscisic acid responsiveness
FvesChr4G00131520.1	1831	1871	cis-acting element involved in the abscisic acid responsiveness
FvesChr4G00131520.1	817	857	cis-acting element involved in defense and stress responsiveness
FvesChr4G00131520.1	836	876	gibberellin-responsive element
FvesChr4G00131520.1	927	967	gibberellin-responsive element
FvesChr4G00131520.1	284	324	gibberellin-responsive element
FvesChr4G00131530.1	752	792	cis-acting regulatory element involved in the MeJA-responsiveness
FvesChr4G00131530.1	1365	1405	cis-acting regulatory element involved in the MeJA-responsiveness
FvesChr4G00131530.1	299	339	cis-acting element involved in salicylic acid responsiveness
FvesChr4G00131530.1	1047	1087	cis-acting element involved in salicylic acid responsiveness
FvesChr4G00131530.1	1269	1309	cis-acting element involved in low-temperature responsiveness
FvesChr4G00131530.1	1330	1370	cis-acting element involved in the abscisic acid responsiveness
FvesChr4G00131530.1	1332	1372	cis-acting element involved in the abscisic acid responsiveness
FvesChr4G00131530.1	1333	1373	cis-acting element involved in the abscisic acid responsiveness
FvesChr4G00131530.1	1418	1458	cis-acting element involved in the abscisic acid responsiveness
FvesChr4G00131530.1	1419	1459	cis-acting element involved in the abscisic acid responsiveness
FvesChr4G00131530.1	1759	1799	cis-acting element involved in defense and stress responsiveness
FvesChr4G00131530.1	1365	1405	part of an auxin-responsive element
FvesChr4G00131530.1	957	997	cis-regulatory element involved in endosperm expression
FvesChr4G00131530.1	115	155	MYB binding site involved in drought-inducibility
FvesChr4G00131530.1	1922	1962	MYB binding site involved in drought-inducibility
FvesChr4G00131530.1	752	792	cis-acting regulatory element involved in the MeJA-responsiveness
FvesChr4G00131530.1	1365	1405	cis-acting regulatory element involved in the MeJA-responsiveness
FvesChr4G00131530.1	168	208	cis-acting element involved in gibberellin-responsiveness
FvesChr4G00131530.1	460	500	cis-acting element involved in gibberellin-responsiveness
FvesChr4G00138150.1	879	919	cis-acting regulatory element involved in the MeJA-responsiveness
FvesChr4G00138150.1	133	173	cis-acting element involved in the abscisic acid responsiveness
FvesChr4G00138150.1	531	571	cis-acting element involved in the abscisic acid responsiveness
FvesChr4G00138150.1	532	572	cis-acting element involved in the abscisic acid responsiveness
FvesChr4G00138150.1	1313	1353	cis-acting element involved in the abscisic acid responsiveness
FvesChr4G00138150.1	1405	1445	cis-acting element involved in the abscisic acid responsiveness
FvesChr4G00138150.1	293	333	cis-acting regulatory element related to meristem expression
FvesChr4G00138150.1	320	360	cis-acting regulatory element related to meristem expression
FvesChr4G00138150.1	344	384	cis-acting regulatory element related to meristem expression
FvesChr4G00138150.1	748	788	cis-acting regulatory element related to meristem expression
FvesChr4G00138150.1	830	870	element involved in differentiation of the palisade mesophyll cells
FvesChr4G00138150.1	773	813	cis-acting element involved in low-temperature responsiveness
FvesChr4G00138150.1	1482	1522	cis-acting element involved in low-temperature responsiveness
FvesChr4G00138150.1	879	919	cis-acting regulatory element involved in the MeJA-responsiveness
FvesChr4G00138150.1	801	841	auxin-responsive element
FvesChr4G00138230.1	1182	1222	enhancer-like element involved in anoxic specific inducibility
FvesChr4G00138230.1	156	196	cis-acting regulatory element involved in the MeJA-responsiveness
FvesChr4G00138230.1	468	508	cis-acting regulatory element involved in the MeJA-responsiveness
FvesChr4G00138230.1	1921	1961	cis-acting regulatory element involved in the MeJA-responsiveness
FvesChr4G00138230.1	327	367	MYB binding site involved in drought-inducibility
FvesChr4G00138230.1	494	534	MYB binding site involved in drought-inducibility
FvesChr4G00138230.1	156	196	cis-acting regulatory element involved in the MeJA-responsiveness
FvesChr4G00138230.1	468	508	cis-acting regulatory element involved in the MeJA-responsiveness
FvesChr4G00138230.1	1921	1961	cis-acting regulatory element involved in the MeJA-responsiveness
FvesChr4G00138230.1	932	972	cis-acting element involved in gibberellin-responsiveness
FvesChr4G00138230.1	1032	1072	cis-acting regulatory element involved in zein metabolism regulation
FvesChr4G00138230.1	20	60	cis-acting element involved in the abscisic acid responsiveness
FvesChr4G00138230.1	22	62	cis-acting element involved in the abscisic acid responsiveness
FvesChr4G00138230.1	23	63	cis-acting element involved in the abscisic acid responsiveness
FvesChr4G00138230.1	215	255	cis-acting element involved in the abscisic acid responsiveness
FvesChr4G00138230.1	470	510	cis-acting element involved in the abscisic acid responsiveness
FvesChr4G00138230.1	691	731	cis-acting element involved in the abscisic acid responsiveness
FvesChr4G00138230.1	810	850	cis-acting element involved in the abscisic acid responsiveness
FvesChr4G00139530.1	262	302	cis-regulatory element involved in endosperm expression
FvesChr4G00139530.1	1063	1103	cis-regulatory element involved in endosperm expression
FvesChr4G00139530.1	532	572	cis-acting element involved in defense and stress responsiveness
FvesChr4G00139530.1	656	696	cis-acting element involved in the abscisic acid responsiveness
FvesChr4G00139530.1	1562	1602	cis-acting element involved in the abscisic acid responsiveness
FvesChr4G00139530.1	1692	1732	cis-acting element involved in the abscisic acid responsiveness
FvesChr4G00139530.1	1875	1915	cis-acting element involved in the abscisic acid responsiveness
FvesChr4G00139530.1	1352	1392	cis-acting regulatory element involved in the MeJA-responsiveness
FvesChr4G00139530.1	1352	1392	cis-acting regulatory element involved in the MeJA-responsiveness
FvesChr4G00143310.1	474	514	cis-acting regulatory element involved in the MeJA-responsiveness
FvesChr4G00143310.1	666	706	cis-regulatory element involved in endosperm expression
FvesChr4G00143310.1	913	953	cis-regulatory element involved in endosperm expression
FvesChr4G00143310.1	1183	1223	cis-regulatory element involved in endosperm expression
FvesChr4G00143310.1	1585	1625	cis-acting element involved in defense and stress responsiveness
FvesChr4G00143310.1	1067	1107	cis-acting regulatory element related to meristem expression
FvesChr4G00143310.1	833	873	cis-acting element involved in low-temperature responsiveness
FvesChr4G00143310.1	1759	1799	cis-acting element involved in salicylic acid responsiveness
FvesChr4G00143310.1	753	793	auxin-responsive element
FvesChr4G00143310.1	474	514	cis-acting regulatory element involved in the MeJA-responsiveness
FvesChr4G00143310.1	1794	1834	cis-acting regulatory element involved in circadian control
FvesChr4G00151620.1	403	443	cis-acting element involved in the abscisic acid responsiveness
FvesChr4G00151620.1	404	444	cis-acting element involved in the abscisic acid responsiveness
FvesChr4G00151620.1	1199	1239	cis-acting element involved in the abscisic acid responsiveness
FvesChr4G00151620.1	331	371	MYB binding site involved in flavonoid biosynthetic genes regulation
FvesChr4G00151620.1	253	293	cis-acting element involved in defense and stress responsiveness
FvesChr4G00151620.1	557	597	cis-acting regulatory element related to meristem expression
FvesChr4G00151620.1	991	1031	MYB binding site involved in drought-inducibility
FvesChr4G00151620.1	1468	1508	auxin-responsive element
FvesChr4G00151620.1	997	1037	element involved in differentiation of the palisade mesophyll cells
FvesChr4G00151620.1	1112	1152	enhancer-like element involved in anoxic specific inducibility
FvesChr4G00151620.1	1165	1205	cis-acting element involved in low-temperature responsiveness
FvesChr4G00153450.1	563	603	cis-acting regulatory element involved in the MeJA-responsiveness
FvesChr4G00153450.1	1052	1092	cis-acting element involved in defense and stress responsiveness
FvesChr4G00153450.1	952	992	cis-acting regulatory element involved in auxin responsiveness
FvesChr4G00153450.1	563	603	cis-acting regulatory element involved in the MeJA-responsiveness
FvesChr4G00155040.1	436	476	cis-acting regulatory element involved in the MeJA-responsiveness
FvesChr4G00155040.1	810	850	cis-acting regulatory element involved in the MeJA-responsiveness
FvesChr4G00155040.1	1577	1617	cis-acting regulatory element involved in the MeJA-responsiveness
FvesChr4G00155040.1	397	437	auxin-responsive element
FvesChr4G00155040.1	1621	1661	auxin-responsive element
FvesChr4G00155040.1	1203	1243	element involved in differentiation of the palisade mesophyll cells
FvesChr4G00155040.1	991	1031	cis-acting element involved in low-temperature responsiveness
FvesChr4G00155040.1	1809	1849	cis-acting element involved in low-temperature responsiveness
FvesChr4G00155040.1	293	333	cis-acting element involved in the abscisic acid responsiveness
FvesChr4G00155040.1	638	678	cis-acting element involved in the abscisic acid responsiveness
FvesChr4G00155040.1	1652	1692	cis-acting element involved in the abscisic acid responsiveness
FvesChr4G00155040.1	1653	1693	cis-acting element involved in the abscisic acid responsiveness
FvesChr4G00155040.1	436	476	cis-acting regulatory element involved in the MeJA-responsiveness
FvesChr4G00155040.1	810	850	cis-acting regulatory element involved in the MeJA-responsiveness
FvesChr4G00155040.1	1577	1617	cis-acting regulatory element involved in the MeJA-responsiveness
FvesChr4G00159270.1	1694	1734	cis-regulatory element involved in endosperm expression
FvesChr4G00159270.1	1783	1823	cis-acting element involved in defense and stress responsiveness
FvesChr4G00159270.1	1395	1435	gibberellin-responsive element
FvesChr4G00159270.1	1433	1473	gibberellin-responsive element
FvesChr4G00159270.1	352	392	cis-acting regulatory element involved in the MeJA-responsiveness
FvesChr4G00159270.1	743	783	cis-acting regulatory element involved in the MeJA-responsiveness
FvesChr4G00159270.1	840	880	MYB binding site involved in drought-inducibility
FvesChr4G00159270.1	352	392	cis-acting regulatory element involved in the MeJA-responsiveness
FvesChr4G00159270.1	743	783	cis-acting regulatory element involved in the MeJA-responsiveness
FvesChr4G00159270.1	147	187	cis-acting regulatory element involved in circadian control
FvesChr4G00159610.1	1176	1216	cis-acting element involved in gibberellin-responsiveness
FvesChr4G00159610.1	425	465	cis-acting element involved in the abscisic acid responsiveness
FvesChr4G00159610.1	874	914	cis-acting element involved in the abscisic acid responsiveness
FvesChr4G00159610.1	894	934	cis-acting element involved in the abscisic acid responsiveness
FvesChr4G00159610.1	896	936	cis-acting element involved in the abscisic acid responsiveness
FvesChr4G00159610.1	1049	1089	cis-acting element involved in defense and stress responsiveness
FvesChr4G00159610.1	1189	1229	cis-acting element involved in defense and stress responsiveness
FvesChr4G00159610.1	907	947	cis-acting regulatory element involved in the MeJA-responsiveness
FvesChr4G00159610.1	1407	1447	cis-acting regulatory element involved in the MeJA-responsiveness
FvesChr4G00159610.1	1410	1450	cis-acting regulatory element involved in the MeJA-responsiveness
FvesChr4G00159610.1	228	268	MYB binding site involved in drought-inducibility
FvesChr4G00159610.1	1890	1930	cis-acting regulatory element related to meristem expression
FvesChr4G00159610.1	907	947	cis-acting regulatory element involved in the MeJA-responsiveness
FvesChr4G00159610.1	1407	1447	cis-acting regulatory element involved in the MeJA-responsiveness
FvesChr4G00159610.1	1410	1450	cis-acting regulatory element involved in the MeJA-responsiveness
FvesChr4G00163080.1	1054	1094	cis-acting element involved in low-temperature responsiveness
FvesChr4G00163080.1	875	915	cis-acting regulatory element involved in auxin responsiveness
FvesChr4G00163080.1	1522	1562	cis-acting element involved in salicylic acid responsiveness
FvesChr4G00163080.1	83	123	auxin-responsive element
FvesChr4G00163080.1	192	232	auxin-responsive element
FvesChr4G00163080.1	1520	1560	cis-acting regulatory element involved in the MeJA-responsiveness
FvesChr4G00163080.1	1520	1560	cis-acting regulatory element involved in the MeJA-responsiveness
FvesChr4G00163080.1	1775	1815	cis-acting regulatory element involved in seed-specific regulation
FvesChr4G00163080.1	761	801	cis-regulatory element involved in endosperm expression
FvesChr4G00163080.1	812	852	gibberellin-responsive element
FvesChr4G00163080.1	1710	1750	cis-acting element involved in the abscisic acid responsiveness
FvesChr4G00165310.1	630	670	cis-acting element involved in the abscisic acid responsiveness
FvesChr4G00165310.1	1047	1087	cis-acting element involved in the abscisic acid responsiveness
FvesChr4G00165310.1	1261	1301	cis-acting element involved in defense and stress responsiveness
FvesChr4G00165310.1	1361	1401	gibberellin-responsive element
FvesChr4G00165310.1	1508	1548	gibberellin-responsive element
FvesChr4G00165310.1	312	352	MYB binding site involved in drought-inducibility
FvesChr4G00165310.1	1407	1447	cis-acting regulatory element involved in the MeJA-responsiveness
FvesChr4G00165310.1	1407	1447	cis-acting regulatory element involved in the MeJA-responsiveness
FvesChr4G00165310.1	1833	1873	cis-acting element involved in salicylic acid responsiveness
FvesChr4G00165310.1	1417	1457	cis-acting element involved in low-temperature responsiveness
FvesChr4G00165930.1	1847	1887	cis-acting regulatory element involved in zein metabolism regulation
FvesChr4G00165930.1	1203	1243	gibberellin-responsive element
FvesChr4G00165930.1	22	62	cis-acting element involved in the abscisic acid responsiveness
FvesChr4G00165930.1	91	131	cis-acting element involved in the abscisic acid responsiveness
FvesChr4G00165930.1	92	132	cis-acting element involved in the abscisic acid responsiveness
FvesChr4G00165930.1	249	289	cis-acting element involved in the abscisic acid responsiveness
FvesChr4G00165930.1	343	383	cis-acting regulatory element involved in auxin responsiveness
FvesChr4G00165930.1	1476	1516	cis-acting regulatory element involved in auxin responsiveness
FvesChr4G00165930.1	1802	1842	cis-acting regulatory element involved in auxin responsiveness
FvesChr4G00165930.1	215	255	cis-acting element involved in salicylic acid responsiveness
FvesChr4G00170040.1	1716	1756	cis-acting element involved in low-temperature responsiveness
FvesChr4G00170040.1	1204	1244	cis-acting regulatory element involved in the MeJA-responsiveness
FvesChr4G00170040.1	1542	1582	cis-acting regulatory element involved in circadian control
FvesChr4G00170040.1	1397	1437	binding site of AT-rich DNA binding protein (ATBP-1)
FvesChr4G00170040.1	803	843	MYB binding site involved in drought-inducibility
FvesChr4G00170040.1	1450	1490	MYB binding site involved in drought-inducibility
FvesChr4G00170040.1	1204	1244	cis-acting regulatory element involved in the MeJA-responsiveness
FvesChr4G00170040.1	1044	1084	cis-acting regulatory element involved in seed-specific regulation
FvesChr4G00170040.1	1048	1088	cis-acting regulatory element involved in seed-specific regulation
FvesChr4G00170040.1	71	111	cis-acting element involved in the abscisic acid responsiveness
FvesChr4G00170040.1	699	739	cis-acting element involved in the abscisic acid responsiveness
FvesChr4G00170040.1	147	187	cis-acting regulatory element related to meristem expression
FvesChr4G00170040.1	224	264	cis-acting regulatory element related to meristem expression
FvesChr5G00230770.1	30	70	cis-acting regulatory element involved in the MeJA-responsiveness
FvesChr5G00230770.1	113	153	cis-acting regulatory element involved in the MeJA-responsiveness
FvesChr5G00230770.1	410	450	cis-acting regulatory element involved in the MeJA-responsiveness
FvesChr5G00230770.1	582	622	cis-acting regulatory element involved in the MeJA-responsiveness
FvesChr5G00230770.1	585	625	cis-acting regulatory element involved in the MeJA-responsiveness
FvesChr5G00230770.1	590	630	cis-acting regulatory element involved in the MeJA-responsiveness
FvesChr5G00230770.1	1489	1529	cis-acting element involved in salicylic acid responsiveness
FvesChr5G00230770.1	1579	1619	enhancer-like element involved in anoxic specific inducibility
FvesChr5G00230770.1	1689	1729	enhancer-like element involved in anoxic specific inducibility
FvesChr5G00230770.1	499	539	cis-acting element involved in low-temperature responsiveness
FvesChr5G00230770.1	408	448	cis-acting element involved in the abscisic acid responsiveness
FvesChr5G00230770.1	522	562	cis-acting element involved in the abscisic acid responsiveness
FvesChr5G00230770.1	588	628	cis-acting element involved in the abscisic acid responsiveness
FvesChr5G00230770.1	652	692	cis-acting element involved in the abscisic acid responsiveness
FvesChr5G00230770.1	653	693	cis-acting element involved in the abscisic acid responsiveness
FvesChr5G00230770.1	1057	1097	cis-acting element involved in the abscisic acid responsiveness
FvesChr5G00230770.1	1659	1699	cis-acting element involved in the abscisic acid responsiveness
FvesChr5G00230770.1	1703	1743	cis-acting element involved in the abscisic acid responsiveness
FvesChr5G00230770.1	1779	1819	cis-acting element involved in the abscisic acid responsiveness
FvesChr5G00230770.1	1801	1841	cis-acting element involved in the abscisic acid responsiveness
FvesChr5G00230770.1	1106	1146	cis-acting regulatory element involved in zein metabolism regulation
FvesChr5G00230770.1	30	70	cis-acting regulatory element involved in the MeJA-responsiveness
FvesChr5G00230770.1	113	153	cis-acting regulatory element involved in the MeJA-responsiveness
FvesChr5G00230770.1	410	450	cis-acting regulatory element involved in the MeJA-responsiveness
FvesChr5G00230770.1	582	622	cis-acting regulatory element involved in the MeJA-responsiveness
FvesChr5G00230770.1	585	625	cis-acting regulatory element involved in the MeJA-responsiveness
FvesChr5G00230770.1	590	630	cis-acting regulatory element involved in the MeJA-responsiveness
FvesChr5G00230790.1	1133	1173	cis-acting regulatory element involved in the MeJA-responsiveness
FvesChr5G00230790.1	1342	1382	cis-acting regulatory element involved in the MeJA-responsiveness
FvesChr5G00230790.1	1345	1385	cis-acting regulatory element involved in the MeJA-responsiveness
FvesChr5G00230790.1	1482	1522	MYB binding site involved in drought-inducibility
FvesChr5G00230790.1	1133	1173	cis-acting regulatory element involved in the MeJA-responsiveness
FvesChr5G00230790.1	1342	1382	cis-acting regulatory element involved in the MeJA-responsiveness
FvesChr5G00230790.1	1345	1385	cis-acting regulatory element involved in the MeJA-responsiveness
FvesChr5G00230790.1	828	868	cis-acting regulatory element involved in seed-specific regulation
FvesChr5G00230790.1	1223	1263	cis-acting regulatory element involved in seed-specific regulation
FvesChr5G00230790.1	1070	1110	gibberellin-responsive element
FvesChr5G00230790.1	1333	1373	gibberellin-responsive element
FvesChr5G00230790.1	499	539	cis-acting element involved in the abscisic acid responsiveness
FvesChr5G00233660.1	979	1019	MYB binding site involved in drought-inducibility
FvesChr5G00233660.1	547	587	cis-acting element involved in the abscisic acid responsiveness
FvesChr5G00233660.1	548	588	cis-acting element involved in the abscisic acid responsiveness
FvesChr5G00233660.1	781	821	cis-acting element involved in the abscisic acid responsiveness
FvesChr5G00233660.1	783	823	cis-acting element involved in the abscisic acid responsiveness
FvesChr5G00233660.1	784	824	cis-acting element involved in the abscisic acid responsiveness
FvesChr5G00233660.1	1714	1754	cis-acting element involved in the abscisic acid responsiveness
FvesChr5G00233660.1	932	972	cis-acting element involved in low-temperature responsiveness
FvesChr5G00233660.1	1792	1832	cis-acting element involved in low-temperature responsiveness
FvesChr5G00233660.1	722	762	enhancer-like element involved in anoxic specific inducibility
FvesChr5G00233760.1	1901	1941	cis-acting regulatory element involved in the MeJA-responsiveness
FvesChr5G00233760.1	169	209	cis-acting element involved in gibberellin-responsiveness
FvesChr5G00233760.1	503	543	cis-acting element involved in the abscisic acid responsiveness
FvesChr5G00233760.1	505	545	cis-acting element involved in the abscisic acid responsiveness
FvesChr5G00233760.1	506	546	cis-acting element involved in the abscisic acid responsiveness
FvesChr5G00233760.1	606	646	cis-acting element involved in the abscisic acid responsiveness
FvesChr5G00233760.1	895	935	cis-acting element involved in the abscisic acid responsiveness
FvesChr5G00233760.1	896	936	cis-acting element involved in the abscisic acid responsiveness
FvesChr5G00233760.1	1081	1121	cis-acting element involved in the abscisic acid responsiveness
FvesChr5G00233760.1	1083	1123	cis-acting element involved in the abscisic acid responsiveness
FvesChr5G00233760.1	1084	1124	cis-acting element involved in the abscisic acid responsiveness
FvesChr5G00233760.1	1288	1328	cis-acting element involved in the abscisic acid responsiveness
FvesChr5G00233760.1	1779	1819	cis-acting element involved in the abscisic acid responsiveness
FvesChr5G00233760.1	974	1014	cis-regulatory element involved in endosperm expression
FvesChr5G00233760.1	1791	1831	cis-regulatory element involved in endosperm expression
FvesChr5G00233760.1	1301	1341	cis-acting element involved in low-temperature responsiveness
FvesChr5G00233760.1	1618	1658	cis-acting element involved in low-temperature responsiveness
FvesChr5G00233760.1	279	319	cis-acting element involved in salicylic acid responsiveness
FvesChr5G00233760.1	1851	1891	cis-acting element involved in salicylic acid responsiveness
FvesChr5G00233760.1	1901	1941	cis-acting regulatory element involved in the MeJA-responsiveness
FvesChr5G00233760.1	1	41	auxin-responsive element
FvesChr5G00240450.1	270	310	cis-acting regulatory element involved in the MeJA-responsiveness
FvesChr5G00240450.1	427	467	cis-acting regulatory element involved in the MeJA-responsiveness
FvesChr5G00240450.1	472	512	cis-acting regulatory element involved in the MeJA-responsiveness
FvesChr5G00240450.1	16	56	cis-acting regulatory element involved in seed-specific regulation
FvesChr5G00240450.1	952	992	cis-acting regulatory element involved in seed-specific regulation
FvesChr5G00240450.1	113	153	MYB binding site involved in drought-inducibility
FvesChr5G00240450.1	697	737	MYB binding site involved in drought-inducibility
FvesChr5G00240450.1	457	497	gibberellin-responsive element
FvesChr5G00240450.1	139	179	cis-acting element involved in defense and stress responsiveness
FvesChr5G00240450.1	1878	1918	cis-acting regulatory element related to meristem expression
FvesChr5G00240450.1	1043	1083	cis-acting element involved in the abscisic acid responsiveness
FvesChr5G00240450.1	1384	1424	cis-acting element involved in the abscisic acid responsiveness
FvesChr5G00240450.1	1386	1426	cis-acting element involved in the abscisic acid responsiveness
FvesChr5G00240450.1	342	382	binding site of AT-rich DNA binding protein (ATBP-1)
FvesChr5G00240450.1	270	310	cis-acting regulatory element involved in the MeJA-responsiveness
FvesChr5G00240450.1	427	467	cis-acting regulatory element involved in the MeJA-responsiveness
FvesChr5G00240450.1	472	512	cis-acting regulatory element involved in the MeJA-responsiveness
FvesChr5G00241300.1	727	767	cis-acting regulatory element involved in the MeJA-responsiveness
FvesChr5G00241300.1	791	831	cis-acting regulatory element involved in the MeJA-responsiveness
FvesChr5G00241300.1	1335	1375	cis-acting regulatory element involved in the MeJA-responsiveness
FvesChr5G00241300.1	1376	1416	cis-acting regulatory element involved in the MeJA-responsiveness
FvesChr5G00241300.1	1863	1903	cis-acting regulatory element involved in the MeJA-responsiveness
FvesChr5G00241300.1	561	601	enhancer-like element involved in anoxic specific inducibility
FvesChr5G00241300.1	469	509	cis-acting regulatory element related to meristem expression
FvesChr5G00241300.1	725	765	cis-acting element involved in the abscisic acid responsiveness
FvesChr5G00241300.1	1378	1418	cis-acting element involved in the abscisic acid responsiveness
FvesChr5G00241300.1	403	443	MYB binding site involved in drought-inducibility
FvesChr5G00241300.1	1057	1097	MYB binding site involved in drought-inducibility
FvesChr5G00241300.1	727	767	cis-acting regulatory element involved in the MeJA-responsiveness
FvesChr5G00241300.1	791	831	cis-acting regulatory element involved in the MeJA-responsiveness
FvesChr5G00241300.1	1335	1375	cis-acting regulatory element involved in the MeJA-responsiveness
FvesChr5G00241300.1	1376	1416	cis-acting regulatory element involved in the MeJA-responsiveness
FvesChr5G00241300.1	1863	1903	cis-acting regulatory element involved in the MeJA-responsiveness
FvesChr5G00241300.1	330	370	cis-acting regulatory element involved in zein metabolism regulation
FvesChr5G00241300.1	724	764	cis-acting regulatory element involved in zein metabolism regulation
FvesChr5G00241300.1	1374	1414	cis-acting regulatory element involved in zein metabolism regulation
FvesChr5G00243410.1	574	614	cis-acting regulatory element involved in the MeJA-responsiveness
FvesChr5G00243410.1	1742	1782	cis-acting regulatory element involved in the MeJA-responsiveness
FvesChr5G00243410.1	133	173	cis-acting regulatory element involved in zein metabolism regulation
FvesChr5G00243410.1	489	529	cis-acting regulatory element involved in zein metabolism regulation
FvesChr5G00243410.1	1566	1606	cis-acting regulatory element related to meristem expression
FvesChr5G00243410.1	914	954	cis-acting element involved in low-temperature responsiveness
FvesChr5G00243410.1	1323	1363	cis-acting element involved in salicylic acid responsiveness
FvesChr5G00243410.1	574	614	cis-acting regulatory element involved in the MeJA-responsiveness
FvesChr5G00243410.1	1742	1782	cis-acting regulatory element involved in the MeJA-responsiveness
FvesChr5G00244290.1	347	387	element involved in differentiation of the palisade mesophyll cells
FvesChr5G00244290.1	1827	1867	cis-acting element involved in gibberellin-responsiveness
FvesChr5G00244290.1	267	307	cis-acting regulatory element involved in zein metabolism regulation
FvesChr5G00244290.1	1871	1911	cis-acting regulatory element involved in zein metabolism regulation
FvesChr5G00244290.1	138	178	MYB binding site involved in drought-inducibility
FvesChr5G00252040.1	169	209	cis-acting element involved in the abscisic acid responsiveness
FvesChr5G00252040.1	170	210	cis-acting element involved in the abscisic acid responsiveness
FvesChr5G00252040.1	519	559	cis-acting element involved in the abscisic acid responsiveness
FvesChr5G00252040.1	1821	1861	cis-acting element involved in the abscisic acid responsiveness
FvesChr5G00252040.1	678	718	cis-acting regulatory element related to meristem expression
FvesChr5G00252040.1	753	793	cis-acting regulatory element related to meristem expression
FvesChr5G00252040.1	1481	1521	part of an auxin-responsive element
FvesChr5G00252040.1	880	920	MYB binding site involved in drought-inducibility
FvesChr5G00252040.1	1823	1863	cis-acting regulatory element involved in the MeJA-responsiveness
FvesChr5G00252040.1	686	726	cis-acting regulatory element involved in circadian control
FvesChr5G00252040.1	1823	1863	cis-acting regulatory element involved in the MeJA-responsiveness
FvesChr5G00252040.1	944	984	auxin-responsive element
FvesChr5G00252040.1	990	1030	auxin-responsive element
FvesChr5G00252070.1	213	253	cis-acting element involved in low-temperature responsiveness
FvesChr5G00252070.1	497	537	cis-acting element involved in low-temperature responsiveness
FvesChr5G00252070.1	604	644	cis-acting element involved in low-temperature responsiveness
FvesChr5G00252070.1	1780	1820	cis-acting element involved in low-temperature responsiveness
FvesChr5G00252070.1	1290	1330	cis-acting regulatory element involved in circadian control
FvesChr5G00252070.1	1648	1688	cis-acting regulatory element involved in seed-specific regulation
FvesChr5G00252070.1	1638	1678	cis-acting regulatory element involved in zein metabolism regulation
FvesChr5G00252070.1	1962	2002	cis-acting element involved in defense and stress responsiveness
FvesChr5G00252070.1	1056	1096	cis-acting element involved in the abscisic acid responsiveness
FvesChr5G00252070.1	1231	1271	cis-acting element involved in the abscisic acid responsiveness
FvesChr5G00252070.1	1536	1576	cis-acting element involved in the abscisic acid responsiveness
FvesChr5G00252670.1	1455	1495	cis-acting regulatory element involved in the MeJA-responsiveness
FvesChr5G00252670.1	1570	1610	auxin-responsive element
FvesChr5G00252670.1	1822	1862	cis-acting element involved in low-temperature responsiveness
FvesChr5G00252670.1	1650	1690	cis-acting regulatory element involved in auxin responsiveness
FvesChr5G00252670.1	1575	1615	gibberellin-responsive element
FvesChr5G00252670.1	336	376	cis-acting element involved in the abscisic acid responsiveness
FvesChr5G00252670.1	338	378	cis-acting element involved in the abscisic acid responsiveness
FvesChr5G00252670.1	654	694	MYB binding site involved in drought-inducibility
FvesChr5G00252670.1	1620	1660	MYB binding site involved in drought-inducibility
FvesChr5G00252670.1	1455	1495	cis-acting regulatory element involved in the MeJA-responsiveness
FvesChr5G00252700.1	6	46	cis-acting element involved in low-temperature responsiveness
FvesChr5G00252700.1	121	161	cis-acting regulatory element involved in the MeJA-responsiveness
FvesChr5G00252700.1	968	1008	cis-acting regulatory element involved in the MeJA-responsiveness
FvesChr5G00252700.1	1424	1464	cis-acting regulatory element involved in the MeJA-responsiveness
FvesChr5G00252700.1	1607	1647	cis-acting regulatory element involved in the MeJA-responsiveness
FvesChr5G00252700.1	1610	1650	cis-acting regulatory element involved in the MeJA-responsiveness
FvesChr5G00252700.1	816	856	auxin-responsive element
FvesChr5G00252700.1	835	875	MYB binding site involved in drought-inducibility
FvesChr5G00252700.1	881	921	cis-acting regulatory element involved in zein metabolism regulation
FvesChr5G00252700.1	1862	1902	cis-acting regulatory element involved in zein metabolism regulation
FvesChr5G00252700.1	121	161	cis-acting regulatory element involved in the MeJA-responsiveness
FvesChr5G00252700.1	968	1008	cis-acting regulatory element involved in the MeJA-responsiveness
FvesChr5G00252700.1	1424	1464	cis-acting regulatory element involved in the MeJA-responsiveness
FvesChr5G00252700.1	1607	1647	cis-acting regulatory element involved in the MeJA-responsiveness
FvesChr5G00252700.1	1610	1650	cis-acting regulatory element involved in the MeJA-responsiveness
FvesChr5G00252700.1	1115	1155	cis-acting element involved in the abscisic acid responsiveness
FvesChr5G00252700.1	1236	1276	cis-acting element involved in the abscisic acid responsiveness
FvesChr5G00252700.1	1639	1679	cis-acting element involved in the abscisic acid responsiveness
FvesChr5G00252700.1	1640	1680	cis-acting element involved in the abscisic acid responsiveness
FvesChr5G00252700.1	1386	1426	cis-acting element involved in defense and stress responsiveness
FvesChr5G00252760.1	1212	1252	cis-acting regulatory element involved in the MeJA-responsiveness
FvesChr5G00252760.1	1447	1487	cis-acting element involved in the abscisic acid responsiveness
FvesChr5G00252760.1	1616	1656	cis-acting element involved in the abscisic acid responsiveness
FvesChr5G00252760.1	987	1027	gibberellin-responsive element
FvesChr5G00252760.1	1723	1763	gibberellin-responsive element
FvesChr5G00252760.1	630	670	cis-acting regulatory element involved in auxin responsiveness
FvesChr5G00252760.1	1212	1252	cis-acting regulatory element involved in the MeJA-responsiveness
FvesChr5G00252760.1	122	162	cis-acting element involved in salicylic acid responsiveness
FvesChr5G00252760.1	794	834	binding site of AT-rich DNA binding protein (ATBP-1)
FvesChr5G00267610.1	809	849	cis-acting element involved in defense and stress responsiveness
FvesChr5G00267610.1	403	443	cis-acting regulatory element related to meristem expression
FvesChr5G00267610.1	1333	1373	cis-acting regulatory element related to meristem expression
FvesChr5G00267610.1	644	684	cis-acting element involved in the abscisic acid responsiveness
FvesChr5G00267610.1	646	686	cis-acting element involved in the abscisic acid responsiveness
FvesChr5G00267610.1	651	691	cis-acting element involved in the abscisic acid responsiveness
FvesChr5G00267610.1	1771	1811	cis-regulatory element involved in endosperm expression
FvesChr5G00267610.1	346	386	cis-acting regulatory element involved in zein metabolism regulation
FvesChr5G00267610.1	1423	1463	cis-acting regulatory element involved in the MeJA-responsiveness
FvesChr5G00267610.1	1423	1463	cis-acting regulatory element involved in the MeJA-responsiveness
FvesChr5G00267610.1	1198	1238	cis-acting element involved in low-temperature responsiveness
FvesChr5G00267610.1	170	210	cis-acting element involved in salicylic acid responsiveness
FvesChr5G00270120.1	158	198	MYB binding site involved in drought-inducibility
FvesChr5G00270120.1	389	429	MYB binding site involved in drought-inducibility
FvesChr5G00270120.1	460	500	cis-acting regulatory element involved in the MeJA-responsiveness
FvesChr5G00270120.1	1465	1505	cis-acting regulatory element involved in the MeJA-responsiveness
FvesChr5G00270120.1	1549	1589	cis-acting regulatory element involved in the MeJA-responsiveness
FvesChr5G00270120.1	460	500	cis-acting regulatory element involved in the MeJA-responsiveness
FvesChr5G00270120.1	1465	1505	cis-acting regulatory element involved in the MeJA-responsiveness
FvesChr5G00270120.1	1549	1589	cis-acting regulatory element involved in the MeJA-responsiveness
FvesChr5G00270120.1	343	383	auxin-responsive element
FvesChr5G00270120.1	724	764	auxin-responsive element
FvesChr5G00270120.1	261	301	cis-acting element involved in low-temperature responsiveness
FvesChr5G00270120.1	1503	1543	cis-acting element involved in low-temperature responsiveness
FvesChr5G00270120.1	1610	1650	cis-acting element involved in low-temperature responsiveness
FvesChr5G00270410.1	337	377	auxin-responsive element
FvesChr5G00270410.1	1470	1510	auxin-responsive element
FvesChr5G00270410.1	648	688	cis-acting regulatory element involved in the MeJA-responsiveness
FvesChr5G00270410.1	1295	1335	cis-acting regulatory element involved in the MeJA-responsiveness
FvesChr5G00270410.1	1654	1694	cis-acting regulatory element involved in the MeJA-responsiveness
FvesChr5G00270410.1	1000	1040	cis-acting regulatory element involved in circadian control
FvesChr5G00270410.1	1390	1430	cis-acting element involved in low-temperature responsiveness
FvesChr5G00270410.1	1407	1447	cis-acting element involved in salicylic acid responsiveness
FvesChr5G00270410.1	239	279	cis-acting element involved in the abscisic acid responsiveness
FvesChr5G00270410.1	635	675	cis-acting element involved in the abscisic acid responsiveness
FvesChr5G00270410.1	646	686	cis-acting element involved in the abscisic acid responsiveness
FvesChr5G00270410.1	1344	1384	cis-acting element involved in the abscisic acid responsiveness
FvesChr5G00270410.1	1635	1675	cis-acting element involved in the abscisic acid responsiveness
FvesChr5G00270410.1	1656	1696	cis-acting element involved in the abscisic acid responsiveness
FvesChr5G00270410.1	1709	1749	cis-acting element involved in the abscisic acid responsiveness
FvesChr5G00270410.1	648	688	cis-acting regulatory element involved in the MeJA-responsiveness
FvesChr5G00270410.1	1295	1335	cis-acting regulatory element involved in the MeJA-responsiveness
FvesChr5G00270410.1	1654	1694	cis-acting regulatory element involved in the MeJA-responsiveness
FvesChr5G00270410.1	401	441	cis-acting regulatory element involved in zein metabolism regulation
FvesChr5G00270410.1	1534	1574	cis-acting regulatory element involved in zein metabolism regulation
FvesChr5G00270410.1	1839	1879	MYB binding site involved in drought-inducibility
FvesChr5G00270490.1	499	539	cis-acting element involved in the abscisic acid responsiveness
FvesChr5G00270490.1	641	681	cis-acting element involved in the abscisic acid responsiveness
FvesChr5G00270490.1	1805	1845	cis-acting element involved in the abscisic acid responsiveness
FvesChr5G00270490.1	4	44	cis-acting regulatory element involved in the MeJA-responsiveness
FvesChr5G00270490.1	511	551	cis-acting regulatory element involved in the MeJA-responsiveness
FvesChr5G00270490.1	1194	1234	cis-acting regulatory element involved in the MeJA-responsiveness
FvesChr5G00270490.1	1259	1299	cis-acting regulatory element involved in the MeJA-responsiveness
FvesChr5G00270490.1	4	44	cis-acting regulatory element involved in the MeJA-responsiveness
FvesChr5G00270490.1	511	551	cis-acting regulatory element involved in the MeJA-responsiveness
FvesChr5G00270490.1	1194	1234	cis-acting regulatory element involved in the MeJA-responsiveness
FvesChr5G00270490.1	1259	1299	cis-acting regulatory element involved in the MeJA-responsiveness
FvesChr5G00270490.1	1127	1167	cis-acting element involved in low-temperature responsiveness
FvesChr5G00270540.1	907	947	MYB binding site involved in drought-inducibility
FvesChr5G00270540.1	1043	1083	gibberellin-responsive element
FvesChr5G00270540.1	888	928	cis-regulatory element involved in endosperm expression
FvesChr5G00270540.1	187	227	cis-acting element involved in the abscisic acid responsiveness
FvesChr5G00270540.1	434	474	cis-acting element involved in the abscisic acid responsiveness
FvesChr5G00270540.1	988	1028	cis-acting element involved in the abscisic acid responsiveness
FvesChr5G00270540.1	989	1029	cis-acting element involved in the abscisic acid responsiveness
FvesChr5G00270540.1	1671	1711	cis-acting element involved in the abscisic acid responsiveness
FvesChr5G00270540.1	1672	1712	cis-acting element involved in the abscisic acid responsiveness
FvesChr5G00270540.1	1728	1768	cis-acting element involved in the abscisic acid responsiveness
FvesChr5G00270540.1	1761	1801	cis-acting element involved in the abscisic acid responsiveness
FvesChr5G00270540.1	868	908	cis-acting element involved in low-temperature responsiveness
FvesChr5G00271150.1	1008	1048	cis-acting element involved in salicylic acid responsiveness
FvesChr5G00271150.1	767	807	auxin-responsive element
FvesChr5G00271150.1	69	109	cis-acting element involved in the abscisic acid responsiveness
FvesChr5G00271150.1	292	332	cis-acting element involved in the abscisic acid responsiveness
FvesChr5G00271150.1	293	333	cis-acting element involved in the abscisic acid responsiveness
FvesChr5G00271150.1	1394	1434	cis-acting element involved in the abscisic acid responsiveness
FvesChr5G00271150.1	1397	1437	cis-acting element involved in the abscisic acid responsiveness
FvesChr5G00271150.1	1398	1438	cis-acting element involved in the abscisic acid responsiveness
FvesChr5G00271150.1	1229	1269	cis-acting regulatory element related to meristem expression
FvesChr5G00272440.1	1735	1775	cis-acting element involved in low-temperature responsiveness
FvesChr5G00272440.1	1530	1570	cis-acting element involved in defense and stress responsiveness
FvesChr5G00272440.1	1784	1824	cis-acting element involved in the abscisic acid responsiveness
FvesChr5G00272440.1	1785	1825	cis-acting element involved in the abscisic acid responsiveness
FvesChr5G00272440.1	1806	1846	cis-acting element involved in the abscisic acid responsiveness
FvesChr5G00272440.1	1807	1847	cis-acting element involved in the abscisic acid responsiveness
FvesChr5G00272440.1	1825	1865	cis-acting element involved in the abscisic acid responsiveness
FvesChr5G00272440.1	1826	1866	cis-acting element involved in the abscisic acid responsiveness
FvesChr5G00272440.1	1423	1463	cis-acting element involved in gibberellin-responsiveness
FvesChr5G00272440.1	125	165	cis-acting regulatory element involved in zein metabolism regulation
FvesChr5G00272440.1	196	236	cis-acting regulatory element involved in the MeJA-responsiveness
FvesChr5G00272440.1	196	236	cis-acting regulatory element involved in the MeJA-responsiveness
FvesChr5G00272440.1	796	836	MYB binding site involved in drought-inducibility
FvesChr5G00272440.1	1717	1757	MYB binding site involved in drought-inducibility
FvesChr5G00276340.1	1269	1309	cis-acting element involved in the abscisic acid responsiveness
FvesChr5G00276340.1	1900	1940	cis-acting element involved in the abscisic acid responsiveness
FvesChr5G00276340.1	586	626	MYB binding site involved in flavonoid biosynthetic genes regulation
FvesChr5G00276340.1	1225	1265	cis-acting regulatory element involved in the MeJA-responsiveness
FvesChr5G00276340.1	1247	1287	cis-acting regulatory element involved in the MeJA-responsiveness
FvesChr5G00276340.1	1317	1357	cis-acting regulatory element involved in the MeJA-responsiveness
FvesChr5G00276340.1	1225	1265	cis-acting regulatory element involved in the MeJA-responsiveness
FvesChr5G00276340.1	1247	1287	cis-acting regulatory element involved in the MeJA-responsiveness
FvesChr5G00276340.1	1317	1357	cis-acting regulatory element involved in the MeJA-responsiveness
FvesChr5G00276340.1	269	309	auxin-responsive element
FvesChr5G00276340.1	1079	1119	binding site of AT-rich DNA binding protein (ATBP-1)
FvesChr5G00276340.1	1740	1780	cis-acting element involved in salicylic acid responsiveness
FvesChr6G00000200.1	294	334	enhancer-like element involved in anoxic specific inducibility
FvesChr6G00000200.1	250	290	cis-acting regulatory element related to meristem expression
FvesChr6G00000200.1	949	989	cis-acting regulatory element related to meristem expression
FvesChr6G00000200.1	1963	2003	cis-acting regulatory element related to meristem expression
FvesChr6G00000200.1	1033	1073	cis-acting element involved in the abscisic acid responsiveness
FvesChr6G00000200.1	1127	1167	cis-acting element involved in the abscisic acid responsiveness
FvesChr6G00000200.1	1367	1407	MYB binding site involved in flavonoid biosynthetic genes regulation
FvesChr6G00000200.1	1441	1481	cis-acting element involved in gibberellin-responsiveness
FvesChr6G00000200.1	217	257	cis-acting regulatory element involved in seed-specific regulation
FvesChr6G00000200.1	708	748	cis-acting regulatory element involved in seed-specific regulation
FvesChr6G00001710.1	1401	1441	cis-acting regulatory element involved in the MeJA-responsiveness
FvesChr6G00001710.1	1964	2004	cis-acting regulatory element involved in the MeJA-responsiveness
FvesChr6G00001710.1	974	1014	auxin-responsive element
FvesChr6G00001710.1	1457	1497	cis-acting regulatory element involved in auxin responsiveness
FvesChr6G00001710.1	340	380	cis-acting element involved in salicylic acid responsiveness
FvesChr6G00001710.1	138	178	cis-acting regulatory element related to meristem expression
FvesChr6G00001710.1	1850	1890	cis-acting regulatory element related to meristem expression
FvesChr6G00001710.1	1201	1241	cis-acting element involved in the abscisic acid responsiveness
FvesChr6G00001710.1	1265	1305	cis-acting element involved in the abscisic acid responsiveness
FvesChr6G00001710.1	1267	1307	cis-acting element involved in the abscisic acid responsiveness
FvesChr6G00001710.1	1268	1308	cis-acting element involved in the abscisic acid responsiveness
FvesChr6G00001710.1	1588	1628	cis-acting element involved in the abscisic acid responsiveness
FvesChr6G00001710.1	1589	1629	cis-acting element involved in the abscisic acid responsiveness
FvesChr6G00001710.1	1639	1679	cis-acting element involved in the abscisic acid responsiveness
FvesChr6G00001710.1	1641	1681	cis-acting element involved in the abscisic acid responsiveness
FvesChr6G00001710.1	1642	1682	cis-acting element involved in the abscisic acid responsiveness
FvesChr6G00001710.1	543	583	cis-regulatory element involved in endosperm expression
FvesChr6G00001710.1	557	597	MYB binding site involved in drought-inducibility
FvesChr6G00001710.1	1401	1441	cis-acting regulatory element involved in the MeJA-responsiveness
FvesChr6G00001710.1	1964	2004	cis-acting regulatory element involved in the MeJA-responsiveness
FvesChr6G00001710.1	1889	1929	cis-acting element involved in gibberellin-responsiveness
FvesChr6G00001710.1	1766	1806	cis-acting element involved in cell cycle regulation
FvesChr6G00001710.1	1768	1808	cis-acting element involved in cell cycle regulation
FvesChr6G00002810.1	449	489	cis-acting regulatory element involved in the MeJA-responsiveness
FvesChr6G00002810.1	566	606	cis-acting element involved in the abscisic acid responsiveness
FvesChr6G00002810.1	585	625	cis-acting element involved in the abscisic acid responsiveness
FvesChr6G00002810.1	960	1000	cis-acting element involved in the abscisic acid responsiveness
FvesChr6G00002810.1	1069	1109	cis-acting element involved in the abscisic acid responsiveness
FvesChr6G00002810.1	1647	1687	cis-acting element involved in the abscisic acid responsiveness
FvesChr6G00002810.1	1648	1688	cis-acting element involved in the abscisic acid responsiveness
FvesChr6G00002810.1	566	606	cis-acting regulatory element related to meristem expression
FvesChr6G00002810.1	858	898	auxin-responsive element
FvesChr6G00002810.1	449	489	cis-acting regulatory element involved in the MeJA-responsiveness
FvesChr6G00003020.1	176	216	cis-acting regulatory element involved in the MeJA-responsiveness
FvesChr6G00003020.1	1245	1285	cis-acting regulatory element involved in the MeJA-responsiveness
FvesChr6G00003020.1	1789	1829	cis-acting regulatory element involved in the MeJA-responsiveness
FvesChr6G00003020.1	176	216	cis-acting regulatory element involved in the MeJA-responsiveness
FvesChr6G00003020.1	1245	1285	cis-acting regulatory element involved in the MeJA-responsiveness
FvesChr6G00003020.1	1789	1829	cis-acting regulatory element involved in the MeJA-responsiveness
FvesChr6G00003020.1	1158	1198	cis-acting regulatory element involved in seed-specific regulation
FvesChr6G00003020.1	174	214	cis-acting element involved in the abscisic acid responsiveness
FvesChr6G00003020.1	1673	1713	cis-acting element involved in defense and stress responsiveness
FvesChr6G00003020.1	1472	1512	cis-acting regulatory element related to meristem expression
FvesChr6G00003020.1	1653	1693	gibberellin-responsive element
FvesChr6G00012670.1	1504	1544	cis-acting element involved in low-temperature responsiveness
FvesChr6G00012670.1	1002	1042	cis-acting regulatory element involved in the MeJA-responsiveness
FvesChr6G00012670.1	1736	1776	cis-acting regulatory element involved in the MeJA-responsiveness
FvesChr6G00012670.1	1799	1839	cis-acting regulatory element involved in the MeJA-responsiveness
FvesChr6G00012670.1	1733	1773	cis-acting regulatory element involved in zein metabolism regulation
FvesChr6G00012670.1	1002	1042	cis-acting regulatory element involved in the MeJA-responsiveness
FvesChr6G00012670.1	1736	1776	cis-acting regulatory element involved in the MeJA-responsiveness
FvesChr6G00012670.1	1799	1839	cis-acting regulatory element involved in the MeJA-responsiveness
FvesChr6G00012670.1	1027	1067	cis-acting element involved in the abscisic acid responsiveness
FvesChr6G00012670.1	1129	1169	cis-acting element involved in the abscisic acid responsiveness
FvesChr6G00012670.1	1302	1342	cis-acting element involved in the abscisic acid responsiveness
FvesChr6G00012670.1	1303	1343	cis-acting element involved in the abscisic acid responsiveness
FvesChr6G00012670.1	1681	1721	cis-acting element involved in the abscisic acid responsiveness
FvesChr6G00012670.1	1682	1722	cis-acting element involved in the abscisic acid responsiveness
FvesChr6G00012670.1	1734	1774	cis-acting element involved in the abscisic acid responsiveness
FvesChr6G00018090.1	1963	2003	cis-acting element involved in the abscisic acid responsiveness
FvesChr6G00018090.1	1038	1078	cis-regulatory element involved in endosperm expression
FvesChr6G00018090.1	1428	1468	cis-regulatory element involved in endosperm expression
FvesChr6G00018090.1	1960	2000	cis-acting regulatory element involved in the MeJA-responsiveness
FvesChr6G00018090.1	1960	2000	cis-acting regulatory element involved in the MeJA-responsiveness
FvesChr6G00018090.1	102	142	auxin-responsive element
FvesChr6G00018090.1	148	188	cis-acting element involved in low-temperature responsiveness
FvesChr6G00021690.1	1277	1317	cis-acting regulatory element involved in the MeJA-responsiveness
FvesChr6G00021690.1	1788	1828	cis-acting regulatory element involved in the MeJA-responsiveness
FvesChr6G00021690.1	427	467	cis-acting element involved in gibberellin-responsiveness
FvesChr6G00021690.1	1724	1764	cis-acting element involved in gibberellin-responsiveness
FvesChr6G00021690.1	1907	1947	MYB binding site involved in drought-inducibility
FvesChr6G00021690.1	356	396	gibberellin-responsive element
FvesChr6G00021690.1	400	440	gibberellin-responsive element
FvesChr6G00021690.1	41	81	cis-acting element involved in low-temperature responsiveness
FvesChr6G00021690.1	1154	1194	enhancer-like element involved in anoxic specific inducibility
FvesChr6G00021690.1	1277	1317	cis-acting regulatory element involved in the MeJA-responsiveness
FvesChr6G00021690.1	1788	1828	cis-acting regulatory element involved in the MeJA-responsiveness
FvesChr6G00021780.1	588	628	cis-acting regulatory element involved in the MeJA-responsiveness
FvesChr6G00021780.1	1779	1819	cis-acting regulatory element involved in circadian control
FvesChr6G00021780.1	1172	1212	binding site of AT-rich DNA binding protein (ATBP-1)
FvesChr6G00021780.1	1387	1427	cis-acting element involved in the abscisic acid responsiveness
FvesChr6G00021780.1	1388	1428	cis-acting element involved in the abscisic acid responsiveness
FvesChr6G00021780.1	1825	1865	cis-acting element involved in the abscisic acid responsiveness
FvesChr6G00021780.1	1826	1866	cis-acting element involved in the abscisic acid responsiveness
FvesChr6G00021780.1	1872	1912	cis-acting element involved in the abscisic acid responsiveness
FvesChr6G00021780.1	1755	1795	gibberellin-responsive element
FvesChr6G00021780.1	442	482	MYB binding site involved in drought-inducibility
FvesChr6G00021780.1	588	628	cis-acting regulatory element involved in the MeJA-responsiveness
FvesChr6G00029070.1	1157	1197	cis-acting element involved in salicylic acid responsiveness
FvesChr6G00029070.1	7	47	cis-acting element involved in the abscisic acid responsiveness
FvesChr6G00029070.1	1360	1400	cis-acting element involved in the abscisic acid responsiveness
FvesChr6G00029070.1	1361	1401	cis-acting element involved in the abscisic acid responsiveness
FvesChr6G00029070.1	758	798	cis-acting element involved in defense and stress responsiveness
FvesChr6G00029070.1	934	974	gibberellin-responsive element
FvesChr6G00029070.1	963	1003	MYB binding site involved in drought-inducibility
FvesChr6G00029620.1	1839	1879	MYB binding site involved in drought-inducibility
FvesChr6G00029620.1	415	455	cis-acting regulatory element involved in the MeJA-responsiveness
FvesChr6G00029620.1	1053	1093	cis-acting regulatory element involved in the MeJA-responsiveness
FvesChr6G00029620.1	1848	1888	cis-acting regulatory element involved in seed-specific regulation
FvesChr6G00029620.1	500	540	cis-acting element involved in gibberellin-responsiveness
FvesChr6G00029620.1	1175	1215	cis-acting regulatory element related to meristem expression
FvesChr6G00029620.1	1614	1654	cis-acting element involved in defense and stress responsiveness
FvesChr6G00029620.1	1541	1581	element involved in differentiation of the palisade mesophyll cells
FvesChr6G00029620.1	738	778	cis-acting element involved in salicylic acid responsiveness
FvesChr6G00029620.1	877	917	cis-acting element involved in salicylic acid responsiveness
FvesChr6G00029620.1	1575	1615	cis-acting element involved in salicylic acid responsiveness
FvesChr6G00029620.1	415	455	cis-acting regulatory element involved in the MeJA-responsiveness
FvesChr6G00029620.1	1053	1093	cis-acting regulatory element involved in the MeJA-responsiveness
FvesChr6G00030700.1	1258	1298	cis-acting element involved in the abscisic acid responsiveness
FvesChr6G00030700.1	1261	1301	cis-acting element involved in the abscisic acid responsiveness
FvesChr6G00030700.1	1505	1545	cis-acting element involved in the abscisic acid responsiveness
FvesChr6G00030700.1	1656	1696	cis-acting element involved in the abscisic acid responsiveness
FvesChr6G00030700.1	457	497	gibberellin-responsive element
FvesChr6G00030700.1	1187	1227	gibberellin-responsive element
FvesChr6G00030700.1	289	329	MYB binding site involved in drought-inducibility
FvesChr6G00030700.1	1507	1547	cis-acting regulatory element involved in the MeJA-responsiveness
FvesChr6G00030700.1	1810	1850	cis-acting regulatory element involved in the MeJA-responsiveness
FvesChr6G00030700.1	1818	1858	cis-acting regulatory element involved in the MeJA-responsiveness
FvesChr6G00030700.1	688	728	cis-acting regulatory element involved in seed-specific regulation
FvesChr6G00030700.1	1507	1547	cis-acting regulatory element involved in the MeJA-responsiveness
FvesChr6G00030700.1	1810	1850	cis-acting regulatory element involved in the MeJA-responsiveness
FvesChr6G00030700.1	1818	1858	cis-acting regulatory element involved in the MeJA-responsiveness
FvesChr6G00030700.1	1233	1273	element involved in differentiation of the palisade mesophyll cells
FvesChr6G00033150.1	451	491	cis-acting regulatory element involved in the MeJA-responsiveness
FvesChr6G00033150.1	892	932	cis-acting regulatory element involved in the MeJA-responsiveness
FvesChr6G00033150.1	946	986	cis-acting regulatory element involved in the MeJA-responsiveness
FvesChr6G00033150.1	1744	1784	cis-acting regulatory element involved in the MeJA-responsiveness
FvesChr6G00033150.1	451	491	cis-acting regulatory element involved in the MeJA-responsiveness
FvesChr6G00033150.1	892	932	cis-acting regulatory element involved in the MeJA-responsiveness
FvesChr6G00033150.1	946	986	cis-acting regulatory element involved in the MeJA-responsiveness
FvesChr6G00033150.1	1744	1784	cis-acting regulatory element involved in the MeJA-responsiveness
FvesChr6G00033150.1	1276	1316	cis-acting element involved in salicylic acid responsiveness
FvesChr6G00033150.1	1960	2000	cis-acting element involved in defense and stress responsiveness
FvesChr6G00033150.1	10	50	cis-acting element involved in the abscisic acid responsiveness
FvesChr6G00033150.1	305	345	cis-acting element involved in the abscisic acid responsiveness
FvesChr6G00033150.1	516	556	cis-acting element involved in the abscisic acid responsiveness
FvesChr6G00033150.1	1070	1110	cis-acting element involved in the abscisic acid responsiveness
FvesChr6G00033150.1	1072	1112	cis-acting element involved in the abscisic acid responsiveness
FvesChr6G00033150.1	1073	1113	cis-acting element involved in the abscisic acid responsiveness
FvesChr6G00033150.1	1214	1254	cis-acting element involved in the abscisic acid responsiveness
FvesChr6G00033150.1	1429	1469	cis-acting element involved in the abscisic acid responsiveness
FvesChr6G00033150.1	1605	1645	cis-acting element involved in the abscisic acid responsiveness
FvesChr6G00033150.1	102	142	MYB binding site involved in flavonoid biosynthetic genes regulation
FvesChr6G00033150.1	927	967	cis-acting regulatory element involved in circadian control
FvesChr6G00033150.1	1181	1221	cis-acting element involved in low-temperature responsiveness
FvesChr6G00033150.1	1191	1231	enhancer-like element involved in anoxic specific inducibility
FvesChr6G00035890.1	1824	1864	cis-acting element involved in gibberellin-responsiveness
FvesChr6G00035890.1	1060	1100	cis-acting regulatory element involved in zein metabolism regulation
FvesChr6G00035890.1	1383	1423	cis-acting regulatory element involved in the MeJA-responsiveness
FvesChr6G00035890.1	257	297	cis-acting element involved in the abscisic acid responsiveness
FvesChr6G00035890.1	288	328	cis-acting element involved in the abscisic acid responsiveness
FvesChr6G00035890.1	1964	2004	gibberellin-responsive element
FvesChr6G00035890.1	1383	1423	cis-acting regulatory element involved in the MeJA-responsiveness
FvesChr6G00035890.1	1103	1143	binding site of AT-rich DNA binding protein (ATBP-1)
FvesChr6G00036790.1	1472	1512	cis-acting regulatory element related to meristem expression
FvesChr6G00036790.1	436	476	cis-acting element involved in the abscisic acid responsiveness
FvesChr6G00036790.1	776	816	cis-acting element involved in the abscisic acid responsiveness
FvesChr6G00036790.1	887	927	cis-acting element involved in the abscisic acid responsiveness
FvesChr6G00036790.1	1598	1638	cis-acting element involved in the abscisic acid responsiveness
FvesChr6G00036790.1	39	79	MYB binding site involved in drought-inducibility
FvesChr6G00036790.1	869	909	MYB binding site involved in drought-inducibility
FvesChr6G00036790.1	723	763	cis-acting regulatory element involved in the MeJA-responsiveness
FvesChr6G00036790.1	207	247	cis-acting regulatory element involved in seed-specific regulation
FvesChr6G00036790.1	1366	1406	cis-acting regulatory element involved in zein metabolism regulation
FvesChr6G00036790.1	723	763	cis-acting regulatory element involved in the MeJA-responsiveness
FvesChr6G00036790.1	1654	1694	auxin-responsive element
FvesChr6G00036790.1	176	216	binding site of AT-rich DNA binding protein (ATBP-1)
FvesChr6G00036790.1	1609	1649	binding site of AT-rich DNA binding protein (ATBP-1)
FvesChr6G00036790.1	960	1000	cis-acting element involved in low-temperature responsiveness
FvesChr6G00036790.1	1398	1438	cis-acting element involved in low-temperature responsiveness
FvesChr6G00036920.1	1757	1797	part of an auxin-responsive element
FvesChr6G00036920.1	1792	1832	part of an auxin-responsive element
FvesChr6G00036920.1	76	116	cis-acting element involved in the abscisic acid responsiveness
FvesChr6G00036920.1	285	325	cis-acting regulatory element involved in zein metabolism regulation
FvesChr6G00036920.1	887	927	cis-acting regulatory element involved in zein metabolism regulation
FvesChr6G00036920.1	1725	1765	cis-acting regulatory element involved in zein metabolism regulation
FvesChr6G00036920.1	1813	1853	cis-acting regulatory element involved in zein metabolism regulation
FvesChr6G00036920.1	1965	2005	cis-acting regulatory element involved in zein metabolism regulation
FvesChr6G00036920.1	1266	1306	cis-acting element involved in gibberellin-responsiveness
FvesChr6G00036920.1	785	825	cis-acting regulatory element involved in seed-specific regulation
FvesChr6G00036920.1	956	996	cis-acting regulatory element involved in seed-specific regulation
FvesChr6G00036920.1	287	327	cis-acting regulatory element involved in the MeJA-responsiveness
FvesChr6G00036920.1	290	330	cis-acting regulatory element involved in the MeJA-responsiveness
FvesChr6G00036920.1	1757	1797	cis-acting regulatory element involved in the MeJA-responsiveness
FvesChr6G00036920.1	1792	1832	cis-acting regulatory element involved in the MeJA-responsiveness
FvesChr6G00036920.1	287	327	cis-acting regulatory element involved in the MeJA-responsiveness
FvesChr6G00036920.1	290	330	cis-acting regulatory element involved in the MeJA-responsiveness
FvesChr6G00036920.1	1757	1797	cis-acting regulatory element involved in the MeJA-responsiveness
FvesChr6G00036920.1	1792	1832	cis-acting regulatory element involved in the MeJA-responsiveness
FvesChr6G00036920.1	342	382	cis-acting element involved in salicylic acid responsiveness
FvesChr6G00038120.1	224	264	cis-acting element involved in low-temperature responsiveness
FvesChr6G00038120.1	1476	1516	cis-acting element involved in low-temperature responsiveness
FvesChr6G00038120.1	523	563	cis-acting regulatory element involved in auxin responsiveness
FvesChr6G00038120.1	1134	1174	cis-acting element involved in salicylic acid responsiveness
FvesChr6G00038120.1	1127	1167	cis-acting regulatory element involved in the MeJA-responsiveness
FvesChr6G00038120.1	1900	1940	cis-acting regulatory element involved in the MeJA-responsiveness
FvesChr6G00038120.1	1127	1167	cis-acting regulatory element involved in the MeJA-responsiveness
FvesChr6G00038120.1	1900	1940	cis-acting regulatory element involved in the MeJA-responsiveness
FvesChr6G00038120.1	1105	1145	cis-acting regulatory element involved in seed-specific regulation
FvesChr6G00038120.1	565	605	cis-acting element involved in defense and stress responsiveness
FvesChr6G00038120.1	861	901	cis-acting element involved in the abscisic acid responsiveness
FvesChr6G00040850.1	8	48	cis-acting element involved in the abscisic acid responsiveness
FvesChr6G00040850.1	9	49	cis-acting element involved in the abscisic acid responsiveness
FvesChr6G00040850.1	27	67	cis-acting element involved in the abscisic acid responsiveness
FvesChr6G00040850.1	28	68	cis-acting element involved in the abscisic acid responsiveness
FvesChr6G00040850.1	1336	1376	cis-acting element involved in the abscisic acid responsiveness
FvesChr6G00040850.1	1837	1877	cis-acting element involved in the abscisic acid responsiveness
FvesChr6G00040850.1	1696	1736	part of an auxin-responsive element
FvesChr6G00040850.1	1305	1345	gibberellin-responsive element
FvesChr6G00040850.1	910	950	cis-acting element involved in defense and stress responsiveness
FvesChr6G00040850.1	1862	1902	cis-acting element involved in defense and stress responsiveness
FvesChr6G00040850.1	549	589	cis-regulatory element involved in endosperm expression
FvesChr6G00040850.1	563	603	cis-acting regulatory element involved in the MeJA-responsiveness
FvesChr6G00040850.1	685	725	cis-acting regulatory element involved in the MeJA-responsiveness
FvesChr6G00040850.1	1696	1736	cis-acting regulatory element involved in the MeJA-responsiveness
FvesChr6G00040850.1	563	603	cis-acting regulatory element involved in the MeJA-responsiveness
FvesChr6G00040850.1	685	725	cis-acting regulatory element involved in the MeJA-responsiveness
FvesChr6G00040850.1	1696	1736	cis-acting regulatory element involved in the MeJA-responsiveness
FvesChr6G00040850.1	589	629	cis-acting element involved in low-temperature responsiveness
FvesChr6G00044350.1	497	537	cis-acting regulatory element involved in the MeJA-responsiveness
FvesChr6G00044350.1	367	407	cis-acting element involved in the abscisic acid responsiveness
FvesChr6G00044350.1	368	408	cis-acting element involved in the abscisic acid responsiveness
FvesChr6G00044350.1	988	1028	cis-acting element involved in the abscisic acid responsiveness
FvesChr6G00044350.1	290	330	cis-acting regulatory element related to meristem expression
FvesChr6G00044350.1	798	838	cis-acting element involved in defense and stress responsiveness
FvesChr6G00044350.1	1622	1662	cis-regulatory element involved in endosperm expression
FvesChr6G00044350.1	1428	1468	cis-acting element involved in salicylic acid responsiveness
FvesChr6G00044350.1	497	537	cis-acting regulatory element involved in the MeJA-responsiveness
FvesChr6G00044350.1	805	845	auxin-responsive element
FvesChr6G00045650.1	491	531	cis-acting regulatory element involved in circadian control
FvesChr6G00045650.1	1275	1315	cis-acting regulatory element involved in the MeJA-responsiveness
FvesChr6G00045650.1	1417	1457	cis-acting regulatory element involved in the MeJA-responsiveness
FvesChr6G00045650.1	1542	1582	auxin-responsive element
FvesChr6G00045650.1	1620	1660	cis-acting element involved in salicylic acid responsiveness
FvesChr6G00045650.1	300	340	cis-acting regulatory element related to meristem expression
FvesChr6G00045650.1	500	540	cis-acting element involved in the abscisic acid responsiveness
FvesChr6G00045650.1	1509	1549	cis-acting element involved in the abscisic acid responsiveness
FvesChr6G00045650.1	1799	1839	cis-acting element involved in the abscisic acid responsiveness
FvesChr6G00045650.1	1275	1315	cis-acting regulatory element involved in the MeJA-responsiveness
FvesChr6G00045650.1	1417	1457	cis-acting regulatory element involved in the MeJA-responsiveness
FvesChr6G00053610.1	1783	1823	enhancer-like element involved in anoxic specific inducibility
FvesChr6G00053610.1	265	305	cis-acting regulatory element involved in the MeJA-responsiveness
FvesChr6G00053610.1	265	305	cis-acting regulatory element involved in the MeJA-responsiveness
FvesChr6G00053610.1	1464	1504	MYB binding site involved in drought-inducibility
FvesChr6G00053610.1	384	424	cis-acting element involved in the abscisic acid responsiveness
FvesChr6G00053610.1	739	779	cis-acting element involved in the abscisic acid responsiveness
FvesChr6G00053610.1	999	1039	cis-acting element involved in the abscisic acid responsiveness
FvesChr6G00053610.1	1593	1633	cis-acting element involved in the abscisic acid responsiveness
FvesChr6G00057590.1	740	780	cis-acting element involved in the abscisic acid responsiveness
FvesChr6G00057590.1	934	974	cis-acting element involved in the abscisic acid responsiveness
FvesChr6G00057590.1	938	978	cis-acting element involved in the abscisic acid responsiveness
FvesChr6G00057590.1	941	981	cis-acting element involved in the abscisic acid responsiveness
FvesChr6G00057590.1	1307	1347	cis-acting element involved in the abscisic acid responsiveness
FvesChr6G00057590.1	1695	1735	MYB binding site involved in flavonoid biosynthetic genes regulation
FvesChr6G00057590.1	387	427	MYB binding site involved in drought-inducibility
FvesChr6G00057590.1	254	294	cis-acting element involved in gibberellin-responsiveness
FvesChr6G00057590.1	325	365	cis-acting element involved in gibberellin-responsiveness
FvesChr6G00060570.1	574	614	MYB binding site involved in drought-inducibility
FvesChr6G00060570.1	1309	1349	MYB binding site involved in drought-inducibility
FvesChr6G00060570.1	1580	1620	cis-regulatory element involved in endosperm expression
FvesChr6G00060570.1	1863	1903	gibberellin-responsive element
FvesChr6G00060570.1	475	515	gibberellin-responsive element
FvesChr6G00060570.1	120	160	cis-acting element involved in defense and stress responsiveness
FvesChr6G00060570.1	43	83	cis-acting regulatory element related to meristem expression
FvesChr6G00060570.1	487	527	cis-acting element involved in salicylic acid responsiveness
FvesChr6G00060570.1	726	766	cis-acting element involved in salicylic acid responsiveness
FvesChr6G00060570.1	490	530	cis-acting element involved in salicylic acid responsiveness
FvesChr6G00062020.1	669	709	auxin-responsive element
FvesChr6G00062020.1	1789	1829	cis-acting regulatory element involved in the MeJA-responsiveness
FvesChr6G00062020.1	484	524	cis-acting element involved in low-temperature responsiveness
FvesChr6G00062020.1	964	1004	cis-acting element involved in salicylic acid responsiveness
FvesChr6G00062020.1	1336	1376	gibberellin-responsive element
FvesChr6G00062020.1	1251	1291	cis-acting regulatory element related to meristem expression
FvesChr6G00062020.1	1055	1095	involved in endosperm-specific negative expression
FvesChr6G00062020.1	1789	1829	cis-acting regulatory element involved in the MeJA-responsiveness
FvesChr6G00062020.1	799	839	MYB binding site involved in drought-inducibility
FvesChr6G00062020.1	1051	1091	MYB binding site involved in drought-inducibility
FvesChr7G00326990.1	1797	1837	cis-acting element involved in salicylic acid responsiveness
FvesChr7G00326990.1	308	348	cis-acting regulatory element involved in the MeJA-responsiveness
FvesChr7G00326990.1	308	348	cis-acting regulatory element involved in the MeJA-responsiveness
FvesChr7G00326990.1	884	924	cis-acting element involved in gibberellin-responsiveness
FvesChr7G00326990.1	1569	1609	cis-acting element involved in gibberellin-responsiveness
FvesChr7G00326990.1	1922	1962	cis-acting regulatory element involved in zein metabolism regulation
FvesChr7G00326990.1	1145	1185	cis-acting element involved in the abscisic acid responsiveness
FvesChr7G00326990.1	1833	1873	cis-acting regulatory element related to meristem expression
FvesChr7G00326990.1	726	766	gibberellin-responsive element
FvesChr7G00332890.1	62	102	cis-acting regulatory element involved in the MeJA-responsiveness
FvesChr7G00332890.1	1234	1274	cis-acting regulatory element involved in the MeJA-responsiveness
FvesChr7G00332890.1	995	1035	auxin-responsive element
FvesChr7G00332890.1	1759	1799	cis-acting element involved in salicylic acid responsiveness
FvesChr7G00332890.1	676	716	cis-acting element involved in low-temperature responsiveness
FvesChr7G00332890.1	1151	1191	cis-acting element involved in the abscisic acid responsiveness
FvesChr7G00332890.1	1385	1425	cis-acting element involved in the abscisic acid responsiveness
FvesChr7G00332890.1	62	102	cis-acting regulatory element involved in the MeJA-responsiveness
FvesChr7G00332890.1	1234	1274	cis-acting regulatory element involved in the MeJA-responsiveness
FvesChr7G00332890.1	205	245	cis-acting regulatory element involved in seed-specific regulation
FvesChr7G00333520.1	1023	1063	MYB binding site involved in drought-inducibility
FvesChr7G00333520.1	954	994	cis-acting regulatory element involved in the MeJA-responsiveness
FvesChr7G00333520.1	303	343	gibberellin-responsive element
FvesChr7G00333520.1	1290	1330	cis-acting element involved in low-temperature responsiveness
FvesChr7G00333520.1	140	180	cis-acting regulatory element involved in auxin responsiveness
FvesChr7G00333520.1	1722	1762	cis-acting element involved in salicylic acid responsiveness
FvesChr7G00333520.1	954	994	cis-acting regulatory element involved in the MeJA-responsiveness
FvesChr7G00333530.1	1085	1125	cis-acting element involved in salicylic acid responsiveness
FvesChr7G00333530.1	1365	1405	cis-acting element involved in salicylic acid responsiveness
FvesChr7G00333530.1	333	373	binding site of AT-rich DNA binding protein (ATBP-1)
FvesChr7G00333530.1	1969	2009	binding site of AT-rich DNA binding protein (ATBP-1)
FvesChr7G00333530.1	116	156	cis-acting regulatory element involved in the MeJA-responsiveness
FvesChr7G00333530.1	647	687	cis-acting regulatory element involved in the MeJA-responsiveness
FvesChr7G00333530.1	942	982	cis-acting element involved in salicylic acid responsiveness
FvesChr7G00333530.1	116	156	cis-acting regulatory element involved in the MeJA-responsiveness
FvesChr7G00333530.1	647	687	cis-acting regulatory element involved in the MeJA-responsiveness
FvesChr7G00333530.1	1890	1930	cis-acting regulatory element involved in zein metabolism regulation
FvesChr7G00333530.1	732	772	cis-acting element involved in defense and stress responsiveness
FvesChr7G00333530.1	1769	1809	cis-acting element involved in defense and stress responsiveness
FvesChr7G00333530.1	879	919	cis-acting element involved in the abscisic acid responsiveness
FvesChr7G00333530.1	1336	1376	cis-acting element involved in the abscisic acid responsiveness
FvesChr7G00333530.1	1712	1752	cis-acting element involved in the abscisic acid responsiveness
FvesChr7G00333530.1	1713	1753	cis-acting element involved in the abscisic acid responsiveness
FvesChr7G00333530.1	1766	1806	cis-acting element involved in the abscisic acid responsiveness
FvesChr7G00333580.1	840	880	cis-acting element involved in the abscisic acid responsiveness
FvesChr7G00333580.1	933	973	cis-acting element involved in the abscisic acid responsiveness
FvesChr7G00333580.1	147	187	gibberellin-responsive element
FvesChr7G00333580.1	1102	1142	cis-acting regulatory element involved in the MeJA-responsiveness
FvesChr7G00333580.1	1270	1310	cis-acting regulatory element involved in the MeJA-responsiveness
FvesChr7G00333580.1	1370	1410	cis-acting regulatory element involved in the MeJA-responsiveness
FvesChr7G00333580.1	120	160	cis-acting element involved in gibberellin-responsiveness
FvesChr7G00333580.1	1102	1142	cis-acting regulatory element involved in the MeJA-responsiveness
FvesChr7G00333580.1	1270	1310	cis-acting regulatory element involved in the MeJA-responsiveness
FvesChr7G00333580.1	1370	1410	cis-acting regulatory element involved in the MeJA-responsiveness
FvesChr7G00333580.1	247	287	cis-acting element involved in salicylic acid responsiveness
FvesChr7G00333590.1	1756	1796	MYB binding site involved in drought-inducibility
FvesChr7G00333590.1	33	73	cis-acting regulatory element involved in the MeJA-responsiveness
FvesChr7G00333590.1	509	549	cis-acting regulatory element involved in the MeJA-responsiveness
FvesChr7G00333590.1	945	985	cis-acting regulatory element involved in the MeJA-responsiveness
FvesChr7G00333590.1	978	1018	cis-acting regulatory element involved in the MeJA-responsiveness
FvesChr7G00333590.1	997	1037	cis-acting regulatory element involved in the MeJA-responsiveness
FvesChr7G00333590.1	1017	1057	cis-acting regulatory element involved in the MeJA-responsiveness
FvesChr7G00333590.1	1231	1271	cis-acting element involved in the abscisic acid responsiveness
FvesChr7G00333590.1	1426	1466	cis-acting element involved in the abscisic acid responsiveness
FvesChr7G00333590.1	506	546	part of an auxin-responsive element
FvesChr7G00333590.1	33	73	cis-acting regulatory element involved in the MeJA-responsiveness
FvesChr7G00333590.1	509	549	cis-acting regulatory element involved in the MeJA-responsiveness
FvesChr7G00333590.1	945	985	cis-acting regulatory element involved in the MeJA-responsiveness
FvesChr7G00333590.1	978	1018	cis-acting regulatory element involved in the MeJA-responsiveness
FvesChr7G00333590.1	997	1037	cis-acting regulatory element involved in the MeJA-responsiveness
FvesChr7G00333590.1	1017	1057	cis-acting regulatory element involved in the MeJA-responsiveness
FvesChr7G00340490.1	1882	1922	cis-acting regulatory element involved in the MeJA-responsiveness
FvesChr7G00340490.1	1688	1728	MYB binding site involved in drought-inducibility
FvesChr7G00340490.1	919	959	cis-regulatory element involved in endosperm expression
FvesChr7G00340490.1	1332	1372	cis-acting element involved in the abscisic acid responsiveness
FvesChr7G00340490.1	1494	1534	cis-acting element involved in the abscisic acid responsiveness
FvesChr7G00340490.1	40	80	gibberellin-responsive element
FvesChr7G00340490.1	740	780	cis-acting regulatory element involved in auxin responsiveness
FvesChr7G00340490.1	1186	1226	auxin-responsive element
FvesChr7G00340490.1	1882	1922	cis-acting regulatory element involved in the MeJA-responsiveness
FvesChr7G00341580.1	893	933	cis-acting element involved in low-temperature responsiveness
FvesChr7G00341580.1	1683	1723	cis-acting element involved in low-temperature responsiveness
FvesChr7G00341580.1	286	326	cis-acting element involved in defense and stress responsiveness
FvesChr7G00341580.1	1634	1674	cis-acting element involved in defense and stress responsiveness
FvesChr7G00341580.1	971	1011	MYB binding site involved in drought-inducibility
FvesChr7G00341650.1	232	272	cis-acting regulatory element involved in zein metabolism regulation
FvesChr7G00341650.1	1573	1613	cis-acting element involved in salicylic acid responsiveness
FvesChr7G00341650.1	1712	1752	cis-acting element involved in salicylic acid responsiveness
FvesChr7G00345510.1	1281	1321	cis-acting element involved in the abscisic acid responsiveness
FvesChr7G00345510.1	1840	1880	cis-acting element involved in the abscisic acid responsiveness
FvesChr7G00345510.1	857	897	cis-acting regulatory element related to meristem expression
FvesChr7G00345510.1	491	531	MYB binding site involved in drought-inducibility
FvesChr7G00345510.1	1616	1656	MYB binding site involved in drought-inducibility
FvesChr7G00345510.1	938	978	cis-acting regulatory element involved in zein metabolism regulation
FvesChr7G00345510.1	1380	1420	cis-acting regulatory element involved in the MeJA-responsiveness
FvesChr7G00345510.1	1380	1420	cis-acting regulatory element involved in the MeJA-responsiveness
FvesChr7G00345510.1	722	762	cis-acting regulatory element involved in circadian control
FvesChr7G00345510.1	103	143	auxin-responsive element
FvesChr7G00345510.1	1183	1223	cis-acting element involved in salicylic acid responsiveness
FvesChr7G00345510.1	560	600	cis-acting element involved in low-temperature responsiveness
FvesChr7G00345510.1	632	672	cis-acting element involved in low-temperature responsiveness
FvesChr7G00345510.1	1091	1131	cis-acting element involved in low-temperature responsiveness
FvesChr7G00350470.1	1138	1178	cis-acting regulatory element involved in circadian control
FvesChr7G00350470.1	1409	1449	binding site of AT-rich DNA binding protein (ATBP-1)
FvesChr7G00350470.1	616	656	cis-acting element involved in salicylic acid responsiveness
FvesChr7G00350470.1	1271	1311	cis-acting element involved in the abscisic acid responsiveness
FvesChr7G00350470.1	317	357	cis-acting regulatory element related to meristem expression
FvesChr7G00350470.1	267	307	cis-regulatory element involved in endosperm expression
FvesChr7G00350470.1	40	80	cis-acting regulatory element involved in zein metabolism regulation
FvesChr7G00350470.1	720	760	cis-acting regulatory element involved in zein metabolism regulation
FvesChr7G00351090.1	150	190	auxin-responsive element
FvesChr7G00351090.1	1566	1606	auxin-responsive element
FvesChr7G00351090.1	572	612	cis-acting regulatory element involved in circadian control
FvesChr7G00351090.1	189	229	cis-acting regulatory element involved in the MeJA-responsiveness
FvesChr7G00351090.1	233	273	cis-acting regulatory element involved in the MeJA-responsiveness
FvesChr7G00351090.1	491	531	cis-acting regulatory element involved in the MeJA-responsiveness
FvesChr7G00351090.1	1404	1444	cis-acting regulatory element involved in the MeJA-responsiveness
FvesChr7G00351090.1	1477	1517	cis-acting regulatory element involved in the MeJA-responsiveness
FvesChr7G00351090.1	1521	1561	cis-acting regulatory element involved in the MeJA-responsiveness
FvesChr7G00351090.1	1902	1942	cis-acting regulatory element involved in the MeJA-responsiveness
FvesChr7G00351090.1	798	838	cis-acting regulatory element involved in auxin responsiveness
FvesChr7G00351090.1	780	820	cis-regulatory element involved in endosperm expression
FvesChr7G00351090.1	877	917	cis-regulatory element involved in endosperm expression
FvesChr7G00351090.1	1264	1304	cis-acting element involved in the abscisic acid responsiveness
FvesChr7G00351090.1	1734	1774	cis-acting regulatory element involved in zein metabolism regulation
FvesChr7G00351090.1	189	229	cis-acting regulatory element involved in the MeJA-responsiveness
FvesChr7G00351090.1	233	273	cis-acting regulatory element involved in the MeJA-responsiveness
FvesChr7G00351090.1	491	531	cis-acting regulatory element involved in the MeJA-responsiveness
FvesChr7G00351090.1	1404	1444	cis-acting regulatory element involved in the MeJA-responsiveness
FvesChr7G00351090.1	1477	1517	cis-acting regulatory element involved in the MeJA-responsiveness
FvesChr7G00351090.1	1521	1561	cis-acting regulatory element involved in the MeJA-responsiveness
FvesChr7G00351090.1	1902	1942	cis-acting regulatory element involved in the MeJA-responsiveness
FvesChr7G00352620.1	1869	1909	cis-acting element involved in cell cycle regulation
FvesChr7G00352620.1	1757	1797	cis-acting regulatory element involved in zein metabolism regulation
FvesChr7G00352620.1	958	998	cis-acting regulatory element involved in seed-specific regulation
FvesChr7G00352620.1	885	925	cis-acting element involved in the abscisic acid responsiveness
FvesChr7G00352620.1	924	964	cis-acting element involved in the abscisic acid responsiveness
FvesChr7G00352620.1	927	967	cis-acting element involved in the abscisic acid responsiveness
FvesChr7G00352620.1	1094	1134	cis-acting element involved in the abscisic acid responsiveness
FvesChr7G00352620.1	1244	1284	cis-acting element involved in the abscisic acid responsiveness
FvesChr7G00352620.1	1680	1720	cis-acting element involved in the abscisic acid responsiveness
FvesChr7G00352620.1	1682	1722	cis-acting element involved in the abscisic acid responsiveness
FvesChr7G00352620.1	1683	1723	cis-acting element involved in the abscisic acid responsiveness
FvesChr7G00352620.1	1758	1798	cis-acting element involved in the abscisic acid responsiveness
FvesChr7G00352620.1	1786	1826	cis-acting element involved in the abscisic acid responsiveness
FvesChr7G00352620.1	1840	1880	cis-acting element involved in the abscisic acid responsiveness
FvesChr7G00352620.1	1841	1881	cis-acting element involved in the abscisic acid responsiveness
FvesChr7G00352620.1	1403	1443	cis-acting element involved in defense and stress responsiveness
FvesChr7G00352620.1	1308	1348	cis-acting element involved in low-temperature responsiveness
FvesChr7G00352620.1	1603	1643	cis-acting element involved in low-temperature responsiveness
FvesChr7G00352620.1	1760	1800	cis-acting regulatory element involved in the MeJA-responsiveness
FvesChr7G00352620.1	404	444	gibberellin-responsive element
FvesChr7G00352620.1	593	633	cis-acting element involved in salicylic acid responsiveness
FvesChr7G00352620.1	1760	1800	cis-acting regulatory element involved in the MeJA-responsiveness
FvesChr7G00353210.1	717	757	cis-acting regulatory element involved in zein metabolism regulation
FvesChr7G00353210.1	845	885	cis-acting regulatory element involved in the MeJA-responsiveness
FvesChr7G00353210.1	1694	1734	cis-acting regulatory element involved in the MeJA-responsiveness
FvesChr7G00353210.1	1697	1737	cis-acting regulatory element involved in the MeJA-responsiveness
FvesChr7G00353210.1	617	657	cis-acting element involved in defense and stress responsiveness
FvesChr7G00353210.1	1741	1781	cis-acting regulatory element related to meristem expression
FvesChr7G00353210.1	1101	1141	cis-acting element involved in the abscisic acid responsiveness
FvesChr7G00353210.1	1103	1143	cis-acting element involved in the abscisic acid responsiveness
FvesChr7G00353210.1	1483	1523	cis-acting element involved in the abscisic acid responsiveness
FvesChr7G00353210.1	1506	1546	cis-acting element involved in the abscisic acid responsiveness
FvesChr7G00353210.1	1709	1749	cis-acting element involved in the abscisic acid responsiveness
FvesChr7G00353210.1	1341	1381	cis-regulatory element involved in endosperm expression
FvesChr7G00353210.1	401	441	cis-acting element involved in low-temperature responsiveness
FvesChr7G00353210.1	845	885	cis-acting regulatory element involved in the MeJA-responsiveness
FvesChr7G00353210.1	1694	1734	cis-acting regulatory element involved in the MeJA-responsiveness
FvesChr7G00353210.1	1697	1737	cis-acting regulatory element involved in the MeJA-responsiveness
FvesChr7G00353220.1	262	302	cis-acting regulatory element involved in the MeJA-responsiveness
FvesChr7G00353220.1	315	355	cis-acting regulatory element involved in the MeJA-responsiveness
FvesChr7G00353220.1	698	738	cis-acting element involved in salicylic acid responsiveness
FvesChr7G00353220.1	604	644	gibberellin-responsive element
FvesChr7G00353220.1	295	335	cis-acting element involved in the abscisic acid responsiveness
FvesChr7G00353220.1	296	336	cis-acting element involved in the abscisic acid responsiveness
FvesChr7G00353220.1	429	469	cis-acting element involved in the abscisic acid responsiveness
FvesChr7G00353220.1	518	558	cis-acting element involved in the abscisic acid responsiveness
FvesChr7G00353220.1	519	559	cis-acting element involved in the abscisic acid responsiveness
FvesChr7G00353220.1	1092	1132	cis-acting element involved in the abscisic acid responsiveness
FvesChr7G00353220.1	1369	1409	cis-acting element involved in the abscisic acid responsiveness
FvesChr7G00353220.1	1684	1724	cis-acting element involved in the abscisic acid responsiveness
FvesChr7G00353220.1	262	302	cis-acting regulatory element involved in the MeJA-responsiveness
FvesChr7G00353220.1	315	355	cis-acting regulatory element involved in the MeJA-responsiveness
FvesChr7G00353220.1	723	763	cis-acting element involved in cell cycle regulation
FvesChr7G00353230.1	430	470	MYB binding site involved in drought-inducibility
FvesChr7G00353230.1	1309	1349	MYB binding site involved in drought-inducibility
FvesChr7G00353230.1	1143	1183	cis-acting regulatory element involved in the MeJA-responsiveness
FvesChr7G00353230.1	1718	1758	cis-acting regulatory element involved in the MeJA-responsiveness
FvesChr7G00353230.1	23	63	cis-acting element involved in gibberellin-responsiveness
FvesChr7G00353230.1	685	725	cis-acting element involved in gibberellin-responsiveness
FvesChr7G00353230.1	623	663	cis-acting element involved in the abscisic acid responsiveness
FvesChr7G00353230.1	1236	1276	cis-acting element involved in the abscisic acid responsiveness
FvesChr7G00353230.1	1239	1279	cis-regulatory element involved in endosperm expression
FvesChr7G00353230.1	559	599	cis-acting element involved in low-temperature responsiveness
FvesChr7G00353230.1	1477	1517	cis-acting regulatory element involved in circadian control
FvesChr7G00353230.1	1143	1183	cis-acting regulatory element involved in the MeJA-responsiveness
FvesChr7G00353230.1	1718	1758	cis-acting regulatory element involved in the MeJA-responsiveness
FvesChr7G00355580.1	279	319	cis-acting element involved in the abscisic acid responsiveness
FvesChr7G00355580.1	280	320	cis-acting element involved in the abscisic acid responsiveness
FvesChr7G00355580.1	963	1003	cis-acting element involved in the abscisic acid responsiveness
FvesChr7G00355580.1	1735	1775	cis-acting element involved in the abscisic acid responsiveness
FvesChr7G00355580.1	1301	1341	cis-acting regulatory element related to meristem expression
FvesChr7G00355580.1	1480	1520	cis-acting regulatory element related to meristem expression
FvesChr7G00355580.1	1937	1977	cis-regulatory element involved in endosperm expression
FvesChr7G00355580.1	1974	2014	MYB binding site involved in drought-inducibility
FvesChr7G00355580.1	679	719	cis-acting element involved in gibberellin-responsiveness
FvesChr7G00355580.1	914	954	auxin-responsive element
FvesChr7G00355580.1	1213	1253	auxin-responsive element
FvesChr7G00355580.1	128	168	cis-acting element involved in low-temperature responsiveness
FvesChr7G00355580.1	893	933	cis-acting element involved in low-temperature responsiveness
FvesChr7G00357950.1	1406	1446	cis-acting element involved in low-temperature responsiveness
FvesChr7G00357950.1	228	268	gibberellin-responsive element
FvesChr7G00357950.1	1899	1939	gibberellin-responsive element
FvesChr7G00357950.1	376	416	cis-acting element involved in defense and stress responsiveness
FvesChr7G00357950.1	835	875	cis-acting element involved in defense and stress responsiveness
